# Supplementary material for: A comprehensive DNA barcoding reference database for Plecoptera of Switzerland
Source: Sci Rep. 2024 Mar 15;14:6322. doi: 10.1038/s41598-024-56930-5 (PMC10943188; doi:10.1038/s41598-024-56930-5)
Supplement: Supplementary file 1 — Supplementary Information 1. [file 41598_2024_56930_MOESM1_ESM.xlsx]

## Sheet: Table S1
CO1 cluster nb	Family	CO1 cluster name	Intra-CO1 cluster seq nb	Intra-CO1 cluster haplo nb	Mean intra-CO1 cluster p-dist	Max intra-CO1 cluster p-dist	Min p-dist to NN	NN nb	NN name
1	Capniidae	Cp. schilleri	2	2	0.00303951	0.00303951	0.152542	13	Br. trifasciata
2	Capniidae	Z. ledoarei	10	4	0.0035844	0.00911854	0.0316206	5	Z. bifrons
3	Capniidae	Z. cf. rupprechti	6	3	0.00131712	0.00303951	0.0355731	2	Z. ledoarei
4	Capniidae	Z. westermanni	3	1	0	0	0.0199081	5	Z. bifrons
5	Capniidae	Z. bifrons	2	2	0.00306279	0.00306279	0.0199081	4	Z. westermanni
6	Capniidae	Ca. nigra	6	6	0.00838103	0.0175131	0.0790514	2	Z. ledoarei
7	Capniidae	Ca. vidua	4	1	0	0	0.0948617	2	Z. ledoarei
8	Capniidae	Co. nemuroides	4	1	0	0	0.13834	2	Z. ledoarei
9	Taeniopterygidae	R. harperi	6	5	0.01076	0.0182371	0.0732824	11	R. neglecta
10	Taeniopterygidae	R. alpina	4	2	0.000506586	0.00151976	0.0792683	9	R. harperi
11	Taeniopterygidae	R. neglecta	3	3	0.0170069	0.0188679	0.0732824	9	R. harperi
12	Taeniopterygidae	Br. seticornis	3	2	0.00105214	0.00163666	0.127119	13	Br. trifasciata
13	Taeniopterygidae	Br. trifasciata	2	2	0.00635593	0.00635593	0.113772	90	I. grammatica/oxylepis/felderorum
14	Taeniopterygidae	Br. risi	5	4	0.00243323	0.00456621	0.135593	13	Br. trifasciata
15	Taeniopterygidae	T. hubaulti	3	1	0	0	0.0602606	16	T. schoenemundi
16	Taeniopterygidae	T. schoenemundi	2	1	0	0	0.0602606	15	T. hubaulti
17	Taeniopterygidae	T. kuehtreiberi	3	2	0.00101317	0.00151976	0.0762195	16	T. schoenemundi
18	Leuctridae	L. handlirschi	5	2	0.00243254	0.00608828	0.0866261	19	L. teriolensis
19	Leuctridae	L. teriolensis	4	4	0.0202804	0.0289193	0.0805471	21	L. insubrica
20	Leuctridae	L. ameliae	4	2	0.00311042	0.00622084	0.0227964	21	L. insubrica
21	Leuctridae	L. insubrica	2	2	0.00151976	0.00151976	0.0227964	20	L. ameliae
22	Leuctridae	L. inermis	5	4	0.00194584	0.00327869	0.0586371	23	L. rauscheri
23	Leuctridae	L. rauscheri	5	3	0.00367453	0.00911854	0.0586371	22	L. inermis
24	Leuctridae	L. alpina	6	3	0.00407154	0.0121581	0.0775076	25	L. rosinae
25	Leuctridae	L. rosinae	4	4	0.0119048	0.0197568	0.0775076	24	L. alpina
26	Leuctridae	L. pseudorosinae	7	1	0	0	0.101824	24	L. alpina
27	Leuctridae	L. subalpina	5	2	0.000942058	0.00161812	0.0958904	31	L. festai
28	Leuctridae	L. armata/auberti	6	4	0.01935	0.034202	0.0907591	31	L. festai
29	Leuctridae	L. sesvenna	3	1	0	0	0.0364742	30	L. ravizzai
30	Leuctridae	L. ravizzai	1	1	0	0	0.0364742	29	L. sesvenna
31	Leuctridae	L. festai	2	1	0	0	0.0835866	29	L. sesvenna
32	Leuctridae	L. caprai	5	4	0.00547112	0.0106383	0.0444079	33	L. vinconi aubertorum
33	Leuctridae	L. vinconi aubertorum	3	1	0	0	0.0444079	32	L. caprai
34	Leuctridae	L. niveola	4	1	0	0	0.101072	35	L. helvetica
35	Leuctridae	L. helvetica	2	2	0.0625954	0.0625954	0.101072	34	L. niveola
36	Leuctridae	L. autumnalis	11	6	0.0126242	0.0632689	0.130053	31	L. festai
37	Leuctridae	L. prima	4	3	0.00676316	0.0121581	0.0972644	38	L. pseudosignifera
38	Leuctridae	L. pseudosignifera	4	4	0.00329281	0.00607903	0.0972644	37	L. prima
39	Leuctridae	L. braueri/muranyii	15	7	0.0119897	0.0806697	0.126911	50	L. hexacantha
40	Leuctridae	L. biellensis	6	2	0.000542005	0.00162602	0.0896657	41	L. nigra
41	Leuctridae	L. nigra	4	4	0.00303951	0.00455927	0.0896657	40	L. biellensis
42	Leuctridae	L. hippopus	5	4	0.00998032	0.0219436	0.0972644	43	L. elisabethae
43	Leuctridae	L. elisabethae	2	2	0.00455927	0.00455927	0.0972644	42	L. hippopus
44	Leuctridae	L. schmidi	3	1	0	0	0.135531	30	L. ravizzai
45	Leuctridae	L. meridionalis/zwicki 1	10	10	0.0104421	0.0167173	0.0170543	46	L. mortoni
46	Leuctridae	L. mortoni	4	3	0.012827	0.0227964	0.0170543	45	L. meridionalis/zwicki 1
47	Leuctridae	L. albida/zwicki 2	13	7	0.00233178	0.00911854	0.0185759	45	L. meridionalis/zwicki 1
48	Leuctridae	L. fusca/zwicki 3	5	5	0.00534153	0.00766871	0.0322086	45	L. meridionalis/zwicki 1
49	Leuctridae	L. moselyi	10	4	0.000878599	0.00303951	0.0567485	50	L. hexacantha
50	Leuctridae	L. hexacantha	5	4	0.00462264	0.0123457	0.0564024	46	L. mortoni
51	Leuctridae	L. aurita	3	3	0.00642831	0.00759878	0.0838926	49	L. moselyi
52	Leuctridae	L. leptogaster/major 1	4	2	0.000781926	0.00160514	0.0540123	53	L. cingulata 1
53	Leuctridae	L. cingulata 1	4	2	0.000814332	0.00162866	0.0365449	54	L. major 2
54	Leuctridae	L. major 2	3	2	0.00204516	0.00309598	0.0294118	55	L. major 3
55	Leuctridae	L. major 3	2	1	0	0	0.0152207	56	L. dolasilla
56	Leuctridae	L. dolasilla	5	4	0.00524958	0.00913242	0.0152207	55	L. major 3
57	Leuctridae	L. cingulata 2	3	1	0	0	0.0502283	56	L. dolasilla
58	Leuctridae	L. geniculata	4	2	0.00077368	0.00160256	0.132219	57	L. cingulata 2
59	Nemouridae	Pr. lateralis/austriaca	32	9	0.0107706	0.0292793	0.0884146	65	Pr. brevistyla/jurassica
60	Nemouridae	Pr. nimborum	7	7	0.0159102	0.0291734	0.0945122	59	Pr. lateralis/austriaca
61	Nemouridae	Pr. meyeri	3	3	0.0030426	0.00456621	0.101824	59	Pr. lateralis/austriaca
62	Nemouridae	Pr. pennina	4	4	0.0118327	0.0243161	0.030853	63	Pr. auberti 1
63	Nemouridae	Pr. auberti 1	2	2	0.00725953	0.00725953	0.030853	62	Pr. pennina
64	Nemouridae	Pr. risi/auberti 2	6	4	0.00166555	0.003663	0.0638298	62	Pr. pennina
65	Nemouridae	Pr. brevistyla/jurassica	15	11	0.0157698	0.0540541	0.0759878	68	Pr. nitida
66	Nemouridae	Pr. nimborella	3	2	0.00511247	0.00766871	0.0843558	65	Pr. brevistyla/jurassica
67	Nemouridae	Pr. algovia	2	2	0.00152672	0.00152672	0.0806697	65	Pr. brevistyla/jurassica
68	Nemouridae	Pr. nitida	8	8	0.0368695	0.0943396	0.0759878	65	Pr. brevistyla/jurassica
69	Nemouridae	Pr. intricata	4	4	0.00810858	0.015873	0.132219	64	Pr. risi/auberti 2
70	Nemouridae	Pr. praecox	3	3	0.0547191	0.0790698	0.106383	61	Pr. meyeri
71	Nemouridae	Ne. mortoni	5	3	0.00360311	0.00759878	0.101724	76	Ne. minima
72	Nemouridae	Ne. undulata	2	2	0.0017452	0.0017452	0.107877	71	Ne. mortoni
73	Nemouridae	Ne. marginata	4	4	0.0175855	0.0299213	0.0751534	74	N. cf. rivorum
74	Nemouridae	Ne. cf. rivorum	2	1	0	0	0.0751534	73	Ne. marginata
75	Nemouridae	Ne. pesarinii	2	2	0.0334347	0.0334347	0.121581	74	N. cf. rivorum
76	Nemouridae	Ne. minima	2	2	0.0137931	0.0137931	0.0965517	74	N. cf. rivorum
77	Nemouridae	Ne. cambrica	4	3	0.00332388	0.00684932	0.0963303	78	Ne. uncinata
78	Nemouridae	Ne. uncinata	3	3	0.00320224	0.00458716	0.0963303	77	Ne. cambrica
79	Nemouridae	Ne. sinuata	5	5	0.048468	0.0808581	0.129568	78	Ne. uncinata
80	Nemouridae	Ne. flexuosa	3	3	0.0449716	0.0653495	0.108621	76	Ne. minima
81	Nemouridae	Ne. obtusa	3	1	0	0	0.137931	76	Ne. minima
82	Nemouridae	Ne. sciurus	3	1	0	0	0.0976821	83	Ne. dubitans
83	Nemouridae	Ne. dubitans	2	2	0.00336134	0.00336134	0.0976821	82	Ne. sciurus
84	Nemouridae	Ne. avicularis	8	3	0.0235558	0.056231	0.0996169	82	Ne. sciurus
85	Nemouridae	Ne. cinerea	8	5	0.0475056	0.0790274	0.0977312	83	Ne. dubitans
86	Nemouridae	A. triangularis	5	3	0.00244277	0.00550459	0.109422	87	A. sulcicollis
87	Nemouridae	A. sulcicollis	4	4	0.0283688	0.0531915	0.109422	86	A. triangularis
88	Nemouridae	A. standfussi	3	3	0.0194401	0.026643	0.13834	2	Z. ledoarei
89	Nemouridae	Nl. pictetii	5	4	0.015276	0.0264026	0.0985222	2	Z. ledoarei
90	Perlodidae	I. grammatica/oxylepis/felderorum	16	10	0.0173806	0.0489297	0.0759494	94	I. carbonaria
91	Perlodidae	I. rivulorum	5	5	0.00412863	0.00791139	0.0440729	93	I. lugens
92	Perlodidae	I. orobica	2	1	0	0	0.0607903	91	I. rivulorum
93	Perlodidae	I. lugens	2	1	0	0	0.0440729	91	I. rivulorum
94	Perlodidae	I. carbonaria	3	1	0	0	0.0759494	90	I. grammatica/oxylepis/felderorum
95	Perlodidae	I. obscura	4	4	0.00462934	0.00759878	0.0970464	90	I. grammatica/oxylepis/felderorum
96	Perlodidae	Dt. jurassicum	6	4	0.00856221	0.0157658	0.0182371	97	Dt. fontium 1
97	Perlodidae	Dt. fontium 1	4	3	0.00947904	0.0139535	0.0182371	96	Dt. jurassicum
98	Perlodidae	Dt. fontium 2	15	7	0.010745	0.0247117	0.0212766	96	Dt. jurassicum
99	Perlodidae	Dt. alpinum	7	5	0.0162369	0.0244648	0.0519878	97	Dt. fontium 1
100	Perlodidae	Be. imhoffi	3	1	0	0	0.161094	96	Dt. jurassicum
101	Perlodidae	Po. jurassicus	17	6	0.00487063	0.0135747	0.0293454	102	Po. intricatus
102	Perlodidae	Po. intricatus	8	4	0.0104892	0.020362	0.0293454	101	Po. jurassicus
103	Perlodidae	Po. microcephalus	3	2	0.00152599	0.00303951	0.0876923	104	Po. dispar
104	Perlodidae	Po. dispar	1	1	0	0	0.0876923	103	Po. microcephalus
105	Chloroperlidae	Ch. susemicheli	11	5	0.00176972	0.00759878	0.0903328	106	Ch. tripunctata
106	Chloroperlidae	Ch. tripunctata	2	2	0.00627943	0.00627943	0.0903328	105	Ch. susemicheli
107	Chloroperlidae	S. torrentium	5	4	0.00975585	0.0157068	0.0793893	108	S. italica
108	Chloroperlidae	S. italica	2	1	0	0	0.0793893	107	S. torrentium
109	Chloroperlidae	S. montana	3	2	0.00303951	0.00455927	0.103343	107	S. torrentium
110	Perlidae	Pa. marginata	5	4	0.00212131	0.00328407	0.0837139	111	Pa. abdominalis
111	Perlidae	Pa. abdominalis	2	2	0.00151976	0.00151976	0.0837139	110	Pa. marginata
112	Perlidae	Pa. grandis	5	5	0.012699	0.0276074	0.159677	85	Ne. cinerea
113	Perlidae	Dn. cephalotes	4	4	0.00381333	0.00611621	0.0395137	114	Dn. megacephala
114	Perlidae	Dn. megacephala	4	4	0.0131341	0.0229277	0.0395137	113	Dn. cephalotes
115	Perlidae	Dn. ferreri	2	1	0	0	0.050152	114	Dn. megacephala

## Sheet: Table S1 caption
Information on the 115 CO1 clusters delimited based on a priori morphological knowledge of species. For each CO1 cluster number (CO1 cluster nb), the family, the CO1 cluster name, the number of intra-CO1 cluster sequences (intra-CO1 cluster seq nb) and haplotypes (intra-CO1 cluster haplo nb), the mean (Mean intra-CO1 cluster p-dist) and the maximum (Max intra-CO1 cluster p-dist) intra-CO1 cluster…
