# Supplementary material for: A comprehensive DNA barcoding reference database for Plecoptera of Switzerland
Source: Sci Rep. 2024 Mar 15;14:6322. doi: 10.1038/s41598-024-56930-5 (PMC10943188; doi:10.1038/s41598-024-56930-5)
Supplement: Supplementary file 2 — Supplementary Information 2. [file 41598_2024_56930_MOESM2_ESM.xlsx]

## Sheet: Table S2
Sequence ID	GBIF ID	GenBank ID	Family	Morphological ID 2023	Morphological ID 2016	CO1 cluster nb	CO1 cluster name	MOTU ASAP	MOTU mPTP	New CO1 cluster CH	New CO1 cluster	Stage	Sex	Country	Canton / department / province	X (CH1903)	Y (CH1903)	X (CH1903+)	Y (CH1903+)	Lat (WGS 84)	Long (WGS 84)	Altitude	Day	Month	Year	Source	Leg
E17A05	GBIFCH00658214	OR733904	Capniidae	Capnopsis schilleri		1	Cp. schilleri	1	1	X		A	F	Switzerland	OW	652713	194620	2.65271e+06	1.19462e+06	46.9006	8.13044	1429	24	4	2020	this study	C. Rösti
E19D06	GBIFCH00194306	OR733943	Capniidae	Capnopsis schilleri		1	Cp. schilleri	1	1	X		A	F	Switzerland	OW	652713	194620	2.65271e+06	1.19462e+06	46.9006	8.13044	1429	24	4	2020	this study	C. Rösti
C1P12149		OR733813	Capniidae	Zwicknia ledoarei		2	Z. ledoarei	2	2			L		Switzerland	VD	530500	189500	2.5305e+06	1.1895e+06	46.853	6.52732	1130	4	5	2011	Reding (2011); sequence published in this study	J.-P. Reding
E01D12	GBIFCH00280773	OR733861	Capniidae	Zwicknia ledoarei		2	Z. ledoarei	2	2			L		Switzerland	AI	746662	244000	2.74666e+06	1.244e+06	47.3305	9.37912	844	4	4	2012	this study	U. Mürle
E03E04	GBIFCH00425207	OR733895	Capniidae	Zwicknia ledoarei		2	Z. ledoarei	2	2			L		Switzerland	AI	746662	244000	2.74666e+06	1.244e+06	47.3305	9.37912	844	4	4	2012	this study	U. Mürle
E03F04	GBIFCH00425203	OR733896	Capniidae	Zwicknia ledoarei		2	Z. ledoarei	2	2			L		Switzerland	AI	746662	244000	2.74666e+06	1.244e+06	47.3305	9.37912	844	4	4	2012	this study	U. Mürle
E17F04	GBIFCH00658211	OR733914	Capniidae	Zwicknia ledoarei		2	Z. ledoarei	2	2			A	M	Switzerland	SG	730623	238203	2.73062e+06	1.2382e+06	47.2818	9.16529	1030	13	4	2020	this study	C. Rösti
E19C09	GBIFCH00194329	OR733937	Capniidae	Zwicknia ledoarei		2	Z. ledoarei	2	2			A	M	Switzerland	AR	752089	252084	2.75209e+06	1.25208e+06	47.402	9.45363	900	13	4	2020	this study	S. Kohl
E19D09	GBIFCH00194330	OR733946	Capniidae	Zwicknia ledoarei		2	Z. ledoarei	2	2			A	M	Switzerland	AR	752089	252084	2.75209e+06	1.25208e+06	47.402	9.45363	900	13	4	2020	this study	S. Kohl
E19E06	GBIFCH00194307	OR733951	Capniidae	Zwicknia ledoarei		2	Z. ledoarei	2	2			A	M	Switzerland	VD	529415	189660	2.52941e+06	1.18966e+06	46.8543	6.51306	975	17	4	2018	this study	C. Rösti
KX144853		KX144853	Capniidae	Zwicknia ledoarei		2	Z. ledoarei	2	2			A	M	Switzerland	VD	529640	188226	2.52964e+06	1.18823e+06	46.8415	6.51623	1219	12	5	2014	Reding et al. (2016)	J.-P. Reding
PLEAA192-20	GBIFCH00279956		Capniidae	Zwicknia ledoarei	Zwicknia ledoarei	2	Z. ledoarei	2	2			A	M	Switzerland	TG	719576	275844	2.71958e+06	1.27584e+06	47.6224	9.0294	490	20	4	2006	Gattolliat et al. (2016)	V. Lubini
C1P7190		OR733852	Capniidae	Zwicknia cf. rupprechti		3	Z. cf. rupprechti	3	3	X		A	F	France	FR-68					47.4898	7.17324	473	3	5	2008	Reding (2011); sequence published in this study	J.-P. Reding
E01F01	GBIFCH00284220	OR733874	Capniidae	Zwicknia cf. rupprechti		3	Z. cf. rupprechti	3	3	X		A	M	Switzerland	JU	580000	259930	2.58e+06	1.25993e+06	47.4898	7.17324	473	22	3	2017	this study	J.-P. Reding
E01F02	GBIFCH00284226	OR733875	Capniidae	Zwicknia cf. rupprechti		3	Z. cf. rupprechti	3	3	X		A	M	Switzerland	JU	580000	259930	2.58e+06	1.25993e+06	47.4898	7.17324	473	22	3	2017	this study	J.-P. Reding
E01F03	GBIFCH00284231	OR733876	Capniidae	Zwicknia cf. rupprechti		3	Z. cf. rupprechti	3	3	X		L		Switzerland	JU	580000	259930	2.58e+06	1.25993e+06	47.4898	7.17324	473	16	2	2017	this study	J.-P. Reding
E17G04	GBIFCH00658212	OR733916	Capniidae	Zwicknia cf. rupprechti		3	Z. cf. rupprechti	3	3	X		A	M	Switzerland	JU	580002	259925	2.58e+06	1.25993e+06	47.4898	7.17327	462	12	3	2020	this study	C. Rösti
E19F06	GBIFCH00194308	OR733958	Capniidae	Zwicknia cf. rupprechti		3	Z. cf. rupprechti	3	3	X		A	F	Switzerland	JU	580002	259925	2.58e+06	1.25993e+06	47.4898	7.17327	462	12	3	2020	this study	C. Rösti
E17E04	GBIFCH00658210	OR733912	Capniidae	Zwicknia westermanni		4	Z. westermanni	4	4	X		A	M	Switzerland	VD	534869	172127	2.53487e+06	1.17213e+06	46.6972	6.58708	520	13	3	2020	this study	C. Rösti
E19E03	GBIFCH00194283	OR733948	Capniidae	Zwicknia westermanni		4	Z. westermanni	4	4	X		A	M	Switzerland	VD	534869	172127	2.53487e+06	1.17213e+06	46.6972	6.58708	520	13	3	2020	this study	C. Rösti
E19F03	GBIFCH00194284	OR733955	Capniidae	Zwicknia westermanni		4	Z. westermanni	4	4	X		A	F	Switzerland	VD	534869	172127	2.53487e+06	1.17213e+06	46.6972	6.58708	520	13	3	2020	this study	C. Rösti
E19C03	GBIFCH00194281	OR733931	Capniidae	Zwicknia bifrons		5	Z. bifrons	4	5	X		A	M	Switzerland	VD	529851	170892	2.52985e+06	1.17089e+06	46.6856	6.52167	461	15	4	2018	this study	C. Rösti
E19D03	GBIFCH00194282	OR733940	Capniidae	Zwicknia bifrons		5	Z. bifrons	4	5	X		A	M	Switzerland	VD	529851	170892	2.52985e+06	1.17089e+06	46.6856	6.52167	461	15	4	2018	this study	C. Rösti
E01E11	GBIFCH00284229	OR733872	Capniidae	Capnia nigra		6	Ca. nigra	5	6			A	F	France	FR-74					46.1706	6.24631	405	25	2	2017	this study	J.-P. Reding
E01E12	GBIFCH00284195	OR733873	Capniidae	Capnia nigra		6	Ca. nigra	5	6			A	M	France	FR-74					46.1706	6.24631	405	25	2	2017	this study	J.-P. Reding
E19H11	GBIFCH00194346	OR733973	Capniidae	Capnia nigra		6	Ca. nigra	5	6			A	M	France	FR-74					46.0782	6.49378	461	25	2	2017	this study	J.-P. Reding
PLEAA073-20	GBIFCH00279790		Capniidae	Capnia nigra	Capnia nigra	6	Ca. nigra	5	6			A	M	Switzerland	VS	647012	134106	2.64701e+06	1.13411e+06	46.3567	8.04944	748	4	3	2009	Gattolliat et al. (2016)	M. Bur
PLEAA176-20	GBIFCH00279917		Capniidae	Capnia nigra	Capnia nigra	6	Ca. nigra	5	6			L		Switzerland	SG	756000	215800	2.756e+06	1.2158e+06	47.0748	9.49284	475	15	2	2009	Gattolliat et al. (2016)	V. Lubini
PLEAA381-20	GBIFCH00280306		Capniidae	Capnia nigra	Capnia nigra	6	Ca. nigra	5	6			A	F	Switzerland	BE	590769	152580	2.59077e+06	1.15258e+06	46.5245	7.31833	1240	4	5	2006	Gattolliat et al. (2016)	P. Stucki
C1P12590		OR733828	Capniidae	Capnia vidua		7	Ca. vidua	6	7			A	M	Switzerland	VS	606542	102785	2.60654e+06	1.10278e+06	46.0765	7.52319	1520	28	2	2007	Reding (2011); sequence published in this study	J.-P. Reding
PLEAA083-20	GBIFCH00279800		Capniidae	Capnia vidua	Capnia vidua	7	Ca. vidua	6	7			A	F	Switzerland	GR	766490	154440	2.76649e+06	1.15444e+06	46.5205	9.60856	1680	11	5	2011	Gattolliat et al. (2016)	V. Lubini
PLEAA227-20	GBIFCH00280014		Capniidae	Capnia vidua	Capnia vidua	7	Ca. vidua	6	7			A	F	Switzerland	VS	632580	142615	2.63258e+06	1.14261e+06	46.4341	7.86253	1770	22	5	2008	Gattolliat et al. (2016)	P. Stucki
PLEAA258-20	GBIFCH00280091		Capniidae	Capnia vidua	Capnia vidua	7	Ca. vidua	6	7			A	M	Switzerland	BE	656000	171977	2.656e+06	1.17198e+06	46.6967	8.17081	1230	16	4	2010	Gattolliat et al. (2016)	M. Bur
C1P12225		OR733823	Capniidae	Capnioneura nemuroides		8	Co. nemuroides	7	8			A	F	Switzerland	VD	530500	189500	2.5305e+06	1.1895e+06	46.853	6.52732	1130	18	5	2011	Reding (2011); sequence published in this study	J.-P. Reding
PLEAA198-20	GBIFCH00279962		Capniidae	Capnioneura nemuroides	Capnioneura nemuroides	8	Co. nemuroides	7	8			A	F	Switzerland	LU	647365	198007	2.64737e+06	1.19801e+06	46.9315	8.06061	1170	24	6	2009	Gattolliat et al. (2016)	M. Bur
PLEAA318-20	GBIFCH00280220		Capniidae	Capnioneura nemuroides	Capnioneura nemuroides	8	Co. nemuroides	7	8			A	M	Switzerland	VD	559924	146799	2.55992e+06	1.1468e+06	46.4713	6.91685	1054	29	4	2010	Gattolliat et al. (2016)	S. Knispel
PLEAA409-20	GBIFCH00280334		Capniidae	Capnioneura nemuroides	Capnioneura nemuroides	8	Co. nemuroides	7	8			L		Switzerland	BE	590769	152580	2.59077e+06	1.15258e+06	46.5245	7.31833	1240	4	5	2006	Gattolliat et al. (2016)	P. Stucki
E19H08	GBIFCH00194326	OR733972	Taeniopterygidae	Rhabdiopteryx harperi		9	R. harperi	8	9			A	M	Switzerland	VS	673545	158129	2.67355e+06	1.15813e+06	46.5704	8.39796	2048	29	6	2019	this study	C. Rösti
E23F08	GBIFCH00194428	OR733997	Taeniopterygidae	Rhabdiopteryx harperi		9	R. harperi	8	9			A	F	Switzerland	BE	621934	143684	2.62193e+06	1.14368e+06	46.4441	7.72407	1539	24	5	2020	this study	C. Rösti
E23G08	GBIFCH00194429	OR734000	Taeniopterygidae	Rhabdiopteryx harperi		9	R. harperi	8	9			A	F	Switzerland	BE	634985	151464	2.63498e+06	1.15146e+06	46.5136	7.8945	1550	22	6	2021	this study	C. Rösti
PLEAA089-20	GBIFCH00279806		Taeniopterygidae	Rhabdiopteryx harperi	Rhabdiopteryx harperi	9	R. harperi	8	9			A	M	Switzerland	VS	632580	142615	2.63258e+06	1.14261e+06	46.4341	7.86253	1770	22	5	2008	Gattolliat et al. (2016)	P. Stucki
PLEAA093-20	GBIFCH00279810		Taeniopterygidae	Rhabdiopteryx harperi	Rhabdiopteryx harperi	9	R. harperi	8	9			L		Switzerland	GR	765123	153192	2765124	1153192	46.5097	9.59031	1914	11	5	2011	Gattolliat et al. (2016)	V. Lubini
PLEAA419-20	GBIFCH00280344		Taeniopterygidae	Rhabdiopteryx harperi	Rhabdiopteryx harperi	9	R. harperi	8	9			A	M	Switzerland	GR	726442	167293	2.72644e+06	1.16729e+06	46.6449	9.09031	1380	28	4	2007	Gattolliat et al. (2016)	V. Lubini
C1P12596		OR733830	Taeniopterygidae	Rhabdiopteryx alpina		10	R. alpina	9	10			L		Switzerland	FR	567413	144368	2.56741e+06	1.14437e+06	46.4499	7.01453	1025	26	3	2011	Reding (2011); sequence published in this study	A. Reding
E19G08	GBIFCH00194325	OR733966	Taeniopterygidae	Rhabdiopteryx alpina		10	R. alpina	9	10			A	F	Switzerland	TI	725422	109306	2.72542e+06	1.1093e+06	46.1236	9.06132	1530	8	6	2019	this study	C. Rösti
PLEAA182-20	GBIFCH00279923		Taeniopterygidae	Rhabdiopteryx alpina	Rhabdiopteryx alpina	10	R. alpina	9	10			A	F	Switzerland	GR	725021	175000	2.72502e+06	1.175e+06	46.7145	9.07386	1835	31	5	2009	Gattolliat et al. (2016)	A. Zurwerra
PLEAA248-20	GBIFCH00280058		Taeniopterygidae	Rhabdiopteryx alpina	Rhabdiopteryx alpina	10	R. alpina	9	10			A	F	Switzerland	GR	707793	166000	2.70779e+06	1.166e+06	46.6365	8.84645	1465	10	5	2009	Gattolliat et al. (2016)	A. Zurwerra
PLEAA016-20	GBIFCH00277542		Taeniopterygidae	Rhabdiopteryx neglecta	Rhabdiopteryx neglecta	11	R. neglecta	10	11			A	M	Switzerland	LU	647393	184434	2.64739e+06	1.18443e+06	46.8094	8.05957	1229	8	5	2013	Gattolliat et al. (2016)	V. Lubini
PLEAA266-20	GBIFCH00280099		Taeniopterygidae	Rhabdiopteryx neglecta	Rhabdiopteryx neglecta	11	R. neglecta	10	11			L		Switzerland	GR	813827	181674	2.81383e+06	1.18167e+06	46.7519	10.2377	1690	2	3	2012	Gattolliat et al. (2016)	V. Lubini
PLEAA406-20	GBIFCH00280331		Taeniopterygidae	Rhabdiopteryx neglecta	Rhabdiopteryx neglecta	11	R. neglecta	10	11			L		Switzerland	GL	730522	204352	2.73052e+06	1.20435e+06	46.9774	9.15417	790	23	3	2010	Gattolliat et al. (2016)	V. Lubini
C1P10929		OR733745	Taeniopterygidae	Brachyptera seticornis		12	Br. seticornis	11	12			A	M	Switzerland	BE	596842	232678	2.59684e+06	1.23268e+06	47.245	7.39692	790	16	6	2010	Reding (2011); sequence published in this study	J.-P. Reding
PLEAA161-20	GBIFCH00279878		Taeniopterygidae	Brachyptera seticornis	Brachyptera seticornis	12	Br. seticornis	11	12			A	F	Switzerland	LU	647365	198007	2.64737e+06	1.19801e+06	46.9315	8.06061	1170	3	7	2009	Gattolliat et al. (2016)	R. Tester Ryf
PLEAA316-20	GBIFCH00280195		Taeniopterygidae	Brachyptera seticornis	Brachyptera seticornis	12	Br. seticornis	11	12			L		Switzerland	LU	636415	191370	2.63642e+06	1.19137e+06	46.8725	7.9163	835	7	5	2013	Gattolliat et al. (2016)	V. Lubini
E19B08	GBIFCH00194320	OR733929	Taeniopterygidae	Brachyptera trifasciata		13	Br. trifasciata	12	13			A	M	Switzerland	SG	755192	228268	2.75519e+06	1.22827e+06	47.1871	9.48649	441	30	3	2019	this study	C. Rösti
PLEAA226-20	GBIFCH00280013		Taeniopterygidae	Brachyptera trifasciata	Brachyptera trifasciata	13	Br. trifasciata	12	13			L		Switzerland	SG	685629	238700	2.68563e+06	1.2387e+06	47.2936	8.57073	480	15	2	2009	Gattolliat et al. (2016)	V. Lubini
C1P11982		OR733806	Taeniopterygidae	Brachyptera risi		14	Br. risi	13	14			A	M	France	FR-25					47.0394	5.95671	312	16	2	2011	Reding (2011); sequence published in this study	J.-P. Reding
C1P12161		OR733815	Taeniopterygidae	Brachyptera risi		14	Br. risi	13	14			L		Switzerland	NE	530125	191625	2.53012e+06	1.19163e+06	46.8721	6.52207	800	12	4	2011	Reding (2011); sequence published in this study	J.-P. Reding
PLEAA329-20	GBIFCH00280231		Taeniopterygidae	Brachyptera risi	Brachyptera risi	14	Br. risi	13	14			L		Switzerland	SG	728796	242139	2.7288e+06	1.24214e+06	47.3175	9.14228	720	22	4	2009	Gattolliat et al. (2016)	V. Lubini
PLEAA396-20	GBIFCH00280321		Taeniopterygidae	Brachyptera risi	Brachyptera risi	14	Br. risi	13	14			A	F	Switzerland	ZH	684843	246075	2.68484e+06	1.24607e+06	47.3601	8.56174	418	2	4	2009	Gattolliat et al. (2016)	V. Lubini
PLEAA426-20	GBIFCH00280351		Taeniopterygidae	Brachyptera risi	Brachyptera risi	14	Br. risi	13	14			A	F	Switzerland	LU	639000	219096	2.639e+06	1.2191e+06	47.1217	7.95259	624	11	5	2010	Gattolliat et al. (2016)	S. Knispel
PLEAA235-20	GBIFCH00280045		Taeniopterygidae	Taeniopteryx hubaulti	Taeniopteryx hubaulti	15	T. hubaulti	14	15			A	F	Switzerland	SG	730577	234583	2.73058e+06	1.23458e+06	47.2492	9.16364	680	1	3	2013	Gattolliat et al. (2016)	V. Lubini
PLEAA271-20	GBIFCH00280104		Taeniopterygidae	Taeniopteryx hubaulti	Taeniopteryx hubaulti	15	T. hubaulti	14	15			A	M	Switzerland	SG	733489	237779	2.73349e+06	1.23778e+06	47.2774	9.20304	849	1	3	2009	Gattolliat et al. (2016)	V. Lubini
PLEAA404-20	GBIFCH00280329		Taeniopterygidae	Taeniopteryx hubaulti	Taeniopteryx hubaulti	15	T. hubaulti	14	15			A	M	Switzerland	SG	728882	243450	2.72888e+06	1.24345e+06	47.3293	9.1438	655	1	3	2009	Gattolliat et al. (2016)	V. Lubini
E01F05	GBIFCH00284235	OR733878	Taeniopterygidae	Taeniopteryx schoenemundi		16	T. schoenemundi	15	16	X		A	M	Switzerland	JU	570000	240375	2.57e+06	1.24038e+06	47.3136	7.04187	479	18	2	2014	this study	J.-P. Reding
E19C08	GBIFCH00194321	OR733936	Taeniopterygidae	Taeniopteryx schoenemundi		16	T. schoenemundi	15	16	X		A	M	Switzerland	BS	610957	268210	2.61096e+06	1.26821e+06	47.5645	7.58422	248	20	1	2019	this study	C. Rösti
C1P11892		OR733803	Taeniopterygidae	Taeniopteryx kuehtreiberi		17	T. kuehtreiberi	16	17			L		Switzerland	FR	581730	160430	2.58173e+06	1.16043e+06	46.5949	7.20022	905	2	2	2011	Reding (2011); sequence published in this study	A. Reding
PLEAA257-20	GBIFCH00280090		Taeniopterygidae	Taeniopteryx kuehtreiberi	Taeniopteryx kuehtreiberi	17	T. kuehtreiberi	16	17			L		Switzerland	SG	734692	230440	2.73469e+06	1.23044e+06	47.2112	9.21674	800	16	3	2013	Gattolliat et al. (2016)	V. Lubini
PLEAA415-20	GBIFCH00280340		Taeniopterygidae	Taeniopteryx kuehtreiberi	Taeniopteryx kuehtreiberi	17	T. kuehtreiberi	16	17			A	M	Switzerland	FR	585850	161280	2.58585e+06	1.16128e+06	46.6026	7.25396	938	3	3	2011	Gattolliat et al. (2016)	P. Derleth
C1P11005		OR733748	Leuctridae	Leuctra handlirschi		18	L. handlirschi	17	18			A	F	Switzerland	VD	530500	189500	2.5305e+06	1.1895e+06	46.853	6.52732	1130	29	6	2010	Reding (2011); sequence published in this study	J.-P. Reding
E19E08	GBIFCH00194323	OR733953	Leuctridae	Leuctra handlirschi		18	L. handlirschi	17	18			A	M	Switzerland	TI	720153	89225.5	2.72015e+06	1.08922e+06	45.9439	8.98803	516	8	5	2020	this study	C. Rösti
PLEAA364-20	GBIFCH00280289		Leuctridae	Leuctra handlirschi	Leuctra handlirschi	18	L. handlirschi	17	18			A	F	Switzerland	BL	623000	246597	2.623e+06	1.2466e+06	47.3698	7.74314	690	18	2	2009	Gattolliat et al. (2016)	E. Sandoz
PLEAA386-20	GBIFCH00280311		Leuctridae	Leuctra handlirschi	Leuctra handlirschi	18	L. handlirschi	17	18			A	F	Switzerland	ZH	708000	246139	2.708e+06	1.24614e+06	47.3572	8.86823	690	2	6	2009	Gattolliat et al. (2016)	U. Mürle
PLEAA412-20	GBIFCH00280337		Leuctridae	Leuctra handlirschi	Leuctra handlirschi	18	L. handlirschi	17	18			A	F	Switzerland	VD	524590	172190	2.52459e+06	1.17219e+06	46.6967	6.45268	682	27	6	2010	Gattolliat et al. (2016)	P. Stucki
C1P11143		OR733767	Leuctridae	Leuctra teriolensis		19	L. teriolensis	18	19			A	F	Switzerland	FR	581761	156125	2.58176e+06	1.15613e+06	46.5562	7.20079	1371	10	8	2010	Reding (2011); sequence published in this study	A. Reding
PLEAA070-20	GBIFCH00279787		Leuctridae	Leuctra teriolensis	Leuctra teriolensis	19	L. teriolensis	18	19			A	M	Switzerland	VS	580500	79790	2.5805e+06	1.07979e+06	45.8695	7.18754	2400	18	7	2010	Gattolliat et al. (2016)	P. Stucki
PLEAA117-20	GBIFCH00279834		Leuctridae	Leuctra teriolensis	Leuctra teriolensis	19	L. teriolensis	18	19			A	M	Switzerland	LU	647365	198007	2647366	1198007	46.9315	8.06061	1164	24	6	2009	Gattolliat et al. (2016)	M. Bur
PLEAA280-20	GBIFCH00280136		Leuctridae	Leuctra teriolensis	Leuctra teriolensis	19	L. teriolensis	18	19			A	F	Switzerland	UR	678421	167454	2.67842e+06	1.16745e+06	46.6537	8.46315	1830	5	7	2010	Gattolliat et al. (2016)	V. Lubini
E19A04	GBIFCH00194287	OR733919	Leuctridae	Leuctra ameliae		20	L. ameliae	19	20			A	F	Switzerland	TI	714736	162019	2.71474e+06	1.16202e+06	46.5996	8.93612	1872	21	6	2020	this study	C. Rösti
E19B04	GBIFCH00194288	OR733926	Leuctridae	Leuctra ameliae		20	L. ameliae	19	20			A	M	Switzerland	GR	735211	147728	2.73521e+06	1.14773e+06	46.4672	9.19909	1769	3	8	2019	this study	C. Rösti
E20B02	GBIFCH00194364	OR733978	Leuctridae	Leuctra ameliae		20	L. ameliae	19	20			A	M	Italy	LOM					46.0394	9.64311	1557	20	6	2018	this study	J.-P. Reding
PLEAA250-20	GBIFCH00280060		Leuctridae	Leuctra ameliae	Leuctra ameliae	20	L. ameliae	19	20			A	F	Italy	PMN					45.9372	8.21655	1880	12	10	2014	Gattolliat et al. (2016)	G. Vinçon
E19G04	GBIFCH00194293	OR733963	Leuctridae	Leuctra insubrica		21	L. insubrica	19	21	X	X	A	M	Switzerland	TI	724938	109046	2.72494e+06	1.10904e+06	46.1213	9.05499	1439	9	5	2020	this study	C. Rösti
E19H04	GBIFCH00194294	OR733968	Leuctridae	Leuctra insubrica		21	L. insubrica	19	21	X	X	A	F	Switzerland	TI	708961	107920	2.70896e+06	1.10792e+06	46.114	8.84807	1220	3	8	2017	this study	C. Rösti
C1P11047		OR733753	Leuctridae	Leuctra inermis		22	L. inermis	20	22			A	F	Switzerland	VD	514534	166780	2.51453e+06	1.16678e+06	46.6468	6.32223	1030	20	7	2010	Reding (2011); sequence published in this study	A. Reding
C1P12220		OR733820	Leuctridae	Leuctra inermis		22	L. inermis	20	22			A	F	Switzerland	VD	529732	189616	2.52973e+06	1.18962e+06	46.854	6.51722	1004	18	5	2011	Reding (2011); sequence published in this study	J.-P. Reding
PLEAA067-20	GBIFCH00279784		Leuctridae	Leuctra inermis	Leuctra inermis	22	L. inermis	20	22			L		Switzerland	LU	635879	214737	2.63588e+06	1.21474e+06	47.0827	7.91111	712	8	5	2012	Gattolliat et al. (2016)	V. Lubini
PLEAA092-20	GBIFCH00279809		Leuctridae	Leuctra inermis	Leuctra inermis	22	L. inermis	20	22			L		Switzerland	GR	729410	127720	2.72941e+06	1.12772e+06	46.2884	9.118	765	12	4	2006	Gattolliat et al. (2016)	H. Vicentini
PLEAA385-20	GBIFCH00280310		Leuctridae	Leuctra inermis	Leuctra inermis	22	L. inermis	20	22			A	M	Switzerland	BE	652432	177270	2.65243e+06	1.17727e+06	46.7446	8.12476	580	16	5	2007	Gattolliat et al. (2016)	V. Lubini
C1P11194		OR733769	Leuctridae	Leuctra rauscheri		23	L. rauscheri	21	23			A	F	Switzerland	VD	576627	128529	2.57663e+06	1.12853e+06	46.3078	7.13524	1622	2	8	2010	Reding (2011); sequence published in this study	A. Reding
C1P11242		OR733773	Leuctridae	Leuctra rauscheri		23	L. rauscheri	21	23			A	F	France	FR-25					46.7049	6.20913	946	20	7	2010	Reding (2011); sequence published in this study	A. Reding
PLEAA254-20	GBIFCH00280087		Leuctridae	Leuctra rauscheri	Leuctra rauscheri	23	L. rauscheri	21	23			L		Switzerland	GL	731900	200549	2.7319e+06	1.20055e+06	46.9429	9.17118	873	11	4	2011	Gattolliat et al. (2016)	V. Lubini
PLEAA373-20	GBIFCH00280298		Leuctridae	Leuctra rauscheri	Leuctra rauscheri	23	L. rauscheri	21	23			A	M	Switzerland	VS	584757	123998	2.58476e+06	1.124e+06	46.2672	7.24093	1133	19	5	2010	Gattolliat et al. (2016)	S. Knispel
PLEAA389-20	GBIFCH00280314		Leuctridae	Leuctra rauscheri	Leuctra rauscheri	23	L. rauscheri	21	23			A	M	Switzerland	BE	602520	156462	2.60252e+06	1.15646e+06	46.5594	7.4715	1271	17	6	2010	Gattolliat et al. (2016)	P. Stucki
C1P12222		OR733821	Leuctridae	Leuctra alpina		24	L. alpina	22	24			A	F	Switzerland	VD	530500	189500	2.5305e+06	1.1895e+06	46.853	6.52732	1130	18	5	2011	Reding (2011); sequence published in this study	J.-P. Reding
E19D08	GBIFCH00194322	OR733945	Leuctridae	Leuctra alpina		24	L. alpina	22	25			A	M	Switzerland	TI	725313	109275	2.72531e+06	1.10927e+06	46.1233	9.0599	1513	9	5	2020	this study	C. Rösti
PLEAA035-20	GBIFCH00278424		Leuctridae	Leuctra alpina	Leuctra alpina	24	L. alpina	22	24			A	F	Switzerland	BE	669300	180500	2.6693e+06	1.1805e+06	46.7721	8.34597	1845	7	7	2009	Gattolliat et al. (2016)	S. Knispel
PLEAA049-20	GBIFCH00279210		Leuctridae	Leuctra alpina	Leuctra alpina	24	L. alpina	22	24			A	F	Switzerland	GR	730844	162613	2.73084e+06	1.16261e+06	46.602	9.14646	1805	16	6	2012	Gattolliat et al. (2016)	V. Lubini
PLEAA056-20	GBIFCH00279443		Leuctridae	Leuctra alpina	Leuctra alpina	24	L. alpina	22	24			A	M	Switzerland	ZH	702700	257880	2.7027e+06	1.25788e+06	47.4637	8.80079	560	15	5	2006	Gattolliat et al. (2016)	V. Lubini
PLEAA057-20	GBIFCH00279446		Leuctridae	Leuctra alpina	Leuctra alpina	24	L. alpina	22	24			A	M	Switzerland	VS	580230	80510	2.58023e+06	1.08051e+06	45.8759	7.18403	2260	18	7	2010	Gattolliat et al. (2016)	P. Stucki
E19D12	GBIFCH00194350	OR733947	Leuctridae	Leuctra rosinae		25	L. rosinae	23	26			A	F	France	FR-05					44.7042	7.04315	2250	19	8	2016	this study	J.-P. Reding
E20C02	GBIFCH00194365	OR733979	Leuctridae	Leuctra rosinae		25	L. rosinae	23	26			A	F	France	FR-05					44.7042	7.04315	2250	19	8	2016	this study	J.-P. Reding
PLEAA002-20	GBIFCH00277455		Leuctridae	Leuctra rosinae	Leuctra rosinae	25	L. rosinae	23	26			A	F	Switzerland	VS	632580	142615	2.63258e+06	1.14261e+06	46.4341	7.86253	1770	18	8	2007	Gattolliat et al. (2016)	P. Stucki
PLEAA007-20	GBIFCH00277474		Leuctridae	Leuctra rosinae	Leuctra rosinae	25	L. rosinae	23	26			A	M	Switzerland	BE	590000	147000	2.59e+06	1.147e+06	46.4742	7.30843	1250	19	5	2010	Gattolliat et al. (2016)	S. Knispel
C1P12223		OR733822	Leuctridae	Leuctra pseudorosinae		26	L. pseudorosinae	24	27			A	F	Switzerland	VD	530500	189500	2.5305e+06	1.1895e+06	46.853	6.52732	1130	18	5	2011	Reding (2011); sequence published in this study	J.-P. Reding
C1P2919		OR733834	Leuctridae	Leuctra pseudorosinae		26	L. pseudorosinae	24	27			A	M	Switzerland	VD	530500	189500	2.5305e+06	1.1895e+06	46.853	6.52732	1130	14	5	1997	Reding (2011); sequence published in this study	J.-P. Reding
E02G08	GBIFCH00280860	OR733889	Leuctridae	Leuctra pseudorosinae		26	L. pseudorosinae	24	27			A	M	Switzerland	BE	596672	172106	2.59667e+06	1.17211e+06	46.7002	7.39512	1300	13	4	2017	this study	J.-P. Reding
E20G01	GBIFCH00194361	OR733982	Leuctridae	Leuctra pseudorosinae		26	L. pseudorosinae	24	27			A	F	Switzerland	NE	549184	200191	2.54918e+06	1.20019e+06	46.9509	6.77109	870	3	3	2021	this study	J.-P. Reding
PLEAA209-20	GBIFCH00279996		Leuctridae	Leuctra pseudorosinae	Leuctra pseudorosinae	26	L. pseudorosinae	24	27			A	M	Switzerland	VD	530388	189018	2.53039e+06	1.18902e+06	46.8486	6.52592	1200	26	5	2014	Gattolliat et al. (2016)	J.-P. Reding
PLEAA295-20	GBIFCH00280174		Leuctridae	Leuctra pseudorosinae	Leuctra pseudorosinae	26	L. pseudorosinae	24	27			A	F	Switzerland	VD	530388	189018	2.53039e+06	1.18902e+06	46.8486	6.52592	1200	26	5	2014	Gattolliat et al. (2016)	J.-P. Reding
PLEAA339-20	GBIFCH00280264		Leuctridae	Leuctra pseudorosinae	Leuctra pseudorosinae	26	L. pseudorosinae	24	27			A	M	Switzerland	VD	530388	189018	2.53039e+06	1.18902e+06	46.8486	6.52592	1200	26	5	2014	Gattolliat et al. (2016)	J.-P. Reding
C1P11062		OR733755	Leuctridae	Leuctra subalpina		27	L. subalpina	25	28			A	F	Switzerland	NE	537464	195131	2.53746e+06	1.19513e+06	46.9043	6.61786	750	23	7	2010	Reding (2011); sequence published in this study	A. Reding
E19F08	GBIFCH00194324	OR733960	Leuctridae	Leuctra subalpina		27	L. subalpina	25	28			A	M	Switzerland	NE	532219	195996	2.53222e+06	1.196e+06	46.9116	6.54888	790	4	5	2018	this study	C. Rösti
PLEAA012-20	GBIFCH00277527		Leuctridae	Leuctra subalpina	Leuctra subalpina	27	L. subalpina	25	28			A	F	Switzerland	JU	588564	239063	2.58856e+06	1.23906e+06	47.3024	7.28742	640	19	6	2007	Gattolliat et al. (2016)	P. Stucki
PLEAA030-20	GBIFCH00278396		Leuctridae	Leuctra subalpina	Leuctra subalpina	27	L. subalpina	25	28			A	M	Switzerland	JU	571350	238900	2.57135e+06	1.2389e+06	47.3004	7.05981	600	25	5	2006	Gattolliat et al. (2016)	P. Stucki
PLEAA045-20	GBIFCH00278561		Leuctridae	Leuctra subalpina	Leuctra subalpina	27	L. subalpina	25	28			A	M	Switzerland	VD	524580	172075	2.52458e+06	1.17208e+06	46.6956	6.45257	680	8	6	2007	Gattolliat et al. (2016)	P. Stucki
E19C12	GBIFCH00194349	OR733939	Leuctridae	Leuctra auberti		28	L. armata/auberti	26	30			A	M	Italy	LOM					46.0394	9.64311	1557	20	6	2018	this study	J.-P. Reding
MZ046711		MZ046711	Leuctridae	Leuctra armata		28	L. armata/auberti	26	29			L		Switzerland	GR	816120	170572	2.81612e+06	1.17057e+06	46.6514	10.2625	1959	11–15	7	2020	Blattner et al. (2021)	L. Blattner & S. Von Fumetti
PLEAA043-20	GBIFCH00278553		Leuctridae	Leuctra armata	Leuctra armata	28	L. armata/auberti	26	30			A	F	Switzerland	GR	764945	132236	2.76495e+06	1.13224e+06	46.3213	9.58054	1270	26	7	2013	Gattolliat et al. (2016)	V. Lubini
PLEAA059-20	GBIFCH00279630		Leuctridae	Leuctra armata	Leuctra armata	28	L. armata/auberti	26	29			A	F	Switzerland	GR	772911	142657	2.77291e+06	1.14266e+06	46.413	9.68781	2200	8	7	2010	Gattolliat et al. (2016)	V. Lubini
PLEAA126-20	GBIFCH00279843		Leuctridae	Leuctra armata	Leuctra armata	28	L. armata/auberti	26	30			L		Switzerland	GR	816116	170557	2.81612e+06	1.17056e+06	46.6512	10.2624	1950	27	7	2012	Gattolliat et al. (2016)	V. Lubini
PLEAA127-20	GBIFCH00279844		Leuctridae	Leuctra armata	Leuctra armata	28	L. armata/auberti	26	29			A	F	Switzerland	GR	823549	175010	2823550	1175010	46.6888	10.3616	2051	30	6	2013	Gattolliat et al. (2016)	V. Lubini
E19C05	GBIFCH00194297	OR733933	Leuctridae	Leuctra sesvenna		29	L. sesvenna	27	31			A	F	Switzerland	TI	715540	163241	2.71554e+06	1.16324e+06	46.6104	8.94692	2274	21	6	2020	this study	C. Rösti
E19D07	GBIFCH00194314	OR733944	Leuctridae	Leuctra sesvenna		29	L. sesvenna	27	31			A	M	Switzerland	GR	792452	180128	2.79245e+06	1.18013e+06	46.7445	9.95747	2370	25	6	2020	this study	C. Rösti
PLEAA063-20	GBIFCH00279742		Leuctridae	Leuctra sesvenna	Leuctra sesvenna	29	L. sesvenna	27	31			A	F	Switzerland	GR	718282	163532	2.71828e+06	1.16353e+06	46.6126	8.98278	2320	4	7	2012	Gattolliat et al. (2016)	V. Lubini
E19D05	GBIFCH00194298	OR733942	Leuctridae	Leuctra ravizzai		30	L. ravizzai	28	32	X	X	A	M	Switzerland	UR	675435	159199	2.67544e+06	1.1592e+06	46.5798	8.42279	2450	29	6	2019	this study	C. Rösti
E19E04	GBIFCH00194291	OR733949	Leuctridae	Leuctra festai		31	L. festai	29	33	X	X	A	M	Switzerland	TI	685790	156501	2.68579e+06	1.1565e+06	46.5543	8.55736	2171	4	8	2019	this study	C. Rösti
E19F04	GBIFCH00194292	OR733956	Leuctridae	Leuctra festai		31	L. festai	29	33	X	X	A	M	Switzerland	TI	685790	156501	2.68579e+06	1.1565e+06	46.5543	8.55736	2171	4	8	2019	this study	C. Rösti
E17H04	GBIFCH00658213	OR733918	Leuctridae	Leuctra caprai		32	L. caprai	30	34			A	M	Switzerland	VS	651170	110799	2.65117e+06	1.1108e+06	46.1467	8.10091	1598	11	9	2019	this study	C. Rösti
E19H06	GBIFCH00194310	OR733970	Leuctridae	Leuctra caprai		32	L. caprai	30	34			A	M	Switzerland	VS	651170	110799	2.65117e+06	1.1108e+06	46.1467	8.10091	1598	11	9	2019	this study	C. Rösti
PLEAA123-20	GBIFCH00279840		Leuctridae	Leuctra caprai	Leuctra caprai	32	L. caprai	30	34			A	F	Italy	PMN					45.9372	8.21655	1880	12	10	2014	Gattolliat et al. (2016)	G. Vinçon
PLEAA139-20	GBIFCH00279856		Leuctridae	Leuctra caprai	Leuctra caprai	32	L. caprai	30	34			A	M	Italy	PMN					45.9372	8.21655	1880	12	10	2014	Gattolliat et al. (2016)	G. Vinçon
PLEAA167-20	GBIFCH00279908		Leuctridae	Leuctra caprai	Leuctra caprai	32	L. caprai	30	34			A	M	Italy	PMN					45.9372	8.21655	1880	12	10	2014	Gattolliat et al. (2016)	G. Vinçon
PLEAA186-20	GBIFCH00279950		Leuctridae	Leuctra vinconi aubertorum	Leuctra vinconi aubertorum	33	L. vinconi aubertorum	31	35			A	M	Switzerland	TI	709102	9148	2709102	1109147	46.125	8.85019	770	12	10	2014	Gattolliat et al. (2016)	G. Vinçon
PLEAA274-20	GBIFCH00280130		Leuctridae	Leuctra vinconi aubertorum	Leuctra vinconi aubertorum	33	L. vinconi aubertorum	31	35			A	F	Switzerland	TI	709102	9148	2709102	1109147	46.125	8.85019	770	12	10	2014	Gattolliat et al. (2016)	G. Vinçon
PLEAA276-20	GBIFCH00280132		Leuctridae	Leuctra vinconi aubertorum	Leuctra vinconi aubertorum	33	L. vinconi aubertorum	31	35			A	M	Switzerland	TI	709102	9148	2709102	1109147	46.125	8.85019	770	12	10	2014	Gattolliat et al. (2016)	G. Vinçon
E19A12	GBIFCH00194347	OR733925	Leuctridae	Leuctra niveola		34	L. niveola	32	36			L		Switzerland	FR	567413	144368	2.56741e+06	1.14437e+06	46.4499	7.01453	1025	21	10	2014	this study	J.-P. Reding
E19B07	GBIFCH00194312	OR733928	Leuctridae	Leuctra niveola		34	L. niveola	32	36			A	M	Switzerland	TI	694346	111561	2.69435e+06	1.11156e+06	46.1489	8.65979	743	4	2	2018	this study	C. Rösti
E19C07	GBIFCH00194313	OR733935	Leuctridae	Leuctra niveola		34	L. niveola	32	36			A	M	Switzerland	BE	629024	207658	2.62902e+06	1.20766e+06	47.0193	7.82038	833	8	3	2018	this study	S. Kohl
PLEAA025-20	GBIFCH00277668		Leuctridae	Leuctra niveola	Leuctra niveola	34	L. niveola	32	36			A	M	Switzerland	SG	734692	230440	2.73469e+06	1.23044e+06	47.2112	9.21674	800	16	3	2013	Gattolliat et al. (2016)	V. Lubini
E19A07	GBIFCH00194311	OR733922	Leuctridae	Leuctra helvetica		35	L. helvetica	33	37			A	M	Switzerland	TI	725313	109275	2.72531e+06	1.10927e+06	46.1233	9.0599	1513	9	5	2020	this study	C. Rösti
PLEAA042-20	GBIFCH00278544		Leuctridae	Leuctra helvetica	Leuctra cf. helvetica	35	L. helvetica	34	37			A	F	Switzerland	GR	766490	154440	2.76649e+06	1.15444e+06	46.5205	9.60856	1680	11	5	2011	Gattolliat et al. (2016)	V. Lubini
C1P11589		OR733788	Leuctridae	Leuctra autumnalis		36	L. autumnalis	35	38			A	?	Switzerland	SO	601818	233756	2.60182e+06	1.23376e+06	47.2547	7.46265	830	20	9	2010	Reding (2011); sequence published in this study	J.-P. Reding
C1P11603		OR733790	Leuctridae	Leuctra autumnalis		36	L. autumnalis	35	38			A	?	Switzerland	JU	571324	238981	2.57132e+06	1.23898e+06	47.3011	7.05946	570	20	9	2010	Reding (2011); sequence published in this study	J.-P. Reding
C1P11785		OR733797	Leuctridae	Leuctra autumnalis		36	L. autumnalis	35	38			A	M	Switzerland	FR	566462	145230	2.56646e+06	1.14523e+06	46.4576	7.00209	1040	12	10	2010	Reding (2011); sequence published in this study	A. Reding
C1P11801		OR733798	Leuctridae	Leuctra autumnalis		36	L. autumnalis	35	38			A	F	Switzerland	VD	503903	157100	2.5039e+06	1.1571e+06	46.5583	6.18541	1140	20	10	2010	Reding (2011); sequence published in this study	A. Reding
C1P11832		OR733800	Leuctridae	Leuctra autumnalis		36	L. autumnalis	35	38			A	F	Switzerland	VD	544806	162171	2.54481e+06	1.16217e+06	46.6085	6.71819	857	30	10	2010	Reding (2011); sequence published in this study	J.-P. Reding
C1P12173		OR733818	Leuctridae	Leuctra autumnalis		36	L. autumnalis	36	39			A	F	Italy	LOM					45.754	10.3732	525	29	11	1998	Reding (2011); sequence published in this study	G. Vinçon
E20A02	GBIFCH00194363	OR733976	Leuctridae	Leuctra autumnalis		36	L. autumnalis	35	38			A	F	Switzerland	VD	544806	162171	2.54481e+06	1.16217e+06	46.6085	6.71819	857	30	10	2010	this study	J.-P. Reding
E20H01	GBIFCH00194362	OR733983	Leuctridae	Leuctra autumnalis		36	L. autumnalis	35	38			A	F	Switzerland	VD	544806	162171	2.54481e+06	1.16217e+06	46.6085	6.71819	857	30	10	2010	this study	J.-P. Reding
PLEAA252-20	GBIFCH00280085		Leuctridae	Leuctra autumnalis	Leuctra autumnalis	36	L. autumnalis	35	38			A	F	Switzerland	SO	601818	233756	2.60182e+06	1.23376e+06	47.2547	7.46265	830	20	9	2010	Gattolliat et al. (2016)	J.-P. Reding
PLEAA296-20	GBIFCH00280175		Leuctridae	Leuctra autumnalis	Leuctra autumnalis	36	L. autumnalis	35	38			A	M	Switzerland	SO	601818	233756	2.60182e+06	1.23376e+06	47.2547	7.46265	830	20	9	2010	Gattolliat et al. (2016)	J.-P. Reding
PLEAA342-20	GBIFCH00280267		Leuctridae	Leuctra autumnalis	Leuctra autumnalis	36	L. autumnalis	35	38			A	F	Switzerland	SO	601818	233756	2.60182e+06	1.23376e+06	47.2547	7.46265	830	20	9	2010	Gattolliat et al. (2016)	J.-P. Reding
E02G07	GBIFCH00280855	OR733888	Leuctridae	Leuctra prima		37	L. prima	37	40			A	M	Switzerland	VD	519238	170257	2.51924e+06	1.17026e+06	46.6786	6.38306	970	12	2	2017	this study	J.-P. Reding
PLEAA205-20	GBIFCH00279969		Leuctridae	Leuctra prima	Leuctra prima	37	L. prima	37	40			A	F	Switzerland	BE	631991	196000	2.63199e+06	1.196e+06	46.9143	7.8586	739	7	4	2010	Gattolliat et al. (2016)	M. Bur
PLEAA382-20	GBIFCH00280307		Leuctridae	Leuctra prima	Leuctra prima	37	L. prima	37	40			A	F	Switzerland	BE	617790	215000	2.61779e+06	1.215e+06	47.0858	7.67292	600	18	2	2009	Gattolliat et al. (2016)	E. Sandoz
PLEAA410-20	GBIFCH00280335		Leuctridae	Leuctra prima	Leuctra prima	37	L. prima	37	40			A	M	Switzerland	VD	544450	158260	2.54445e+06	1.15826e+06	46.5733	6.71401	850	3	3	2010	Gattolliat et al. (2016)	S. Knispel
E02G09	GBIFCH00280859	OR733890	Leuctridae	Leuctra pseudosignifera		38	L. pseudosignifera	38	41			A	F	Switzerland	VD	529400	188427	2.5294e+06	1.18843e+06	46.8432	6.51306	1180	15	4	2017	this study	J.-P. Reding
PLEAA098-20	GBIFCH00279815		Leuctridae	Leuctra pseudosignifera	Leuctra pseudosignifera	38	L. pseudosignifera	38	41			A	F	Switzerland	SZ	710770	222870	2.71077e+06	1.22287e+06	47.1475	8.89916	670	20	4	2006	Gattolliat et al. (2016)	H. Vicentini
PLEAA360-20	GBIFCH00280285		Leuctridae	Leuctra pseudosignifera	Leuctra pseudosignifera	38	L. pseudosignifera	38	41			A	F	Switzerland	SO	606550	234600	2.60655e+06	1.2346e+06	47.2623	7.52517	1011	24	6	2006	Gattolliat et al. (2016)	V. Lubini
PLEAA375-20	GBIFCH00280300		Leuctridae	Leuctra pseudosignifera	Leuctra pseudosignifera	38	L. pseudosignifera	38	41			A	F	Switzerland	VD	559924	146799	2.55992e+06	1.1468e+06	46.4713	6.91685	1054	29	4	2010	Gattolliat et al. (2016)	S. Knispel
C1P11187		OR733768	Leuctridae	Leuctra braueri		39	L. braueri/muranyii	39	42			A	M	Switzerland	VD	576096	128732	2.5761e+06	1.12873e+06	46.3096	7.12834	1570	3	8	2010	Reding (2011); sequence published in this study	A. Reding
C1P11368		OR733778	Leuctridae	Leuctra braueri		39	L. braueri/muranyii	39	42			A	M	Switzerland	FR	582170	155120	2.58217e+06	1.15512e+06	46.5471	7.20617	1480	10	8	2010	Reding (2011); sequence published in this study	A. Reding
C1P11501		OR733781	Leuctridae	Leuctra braueri		39	L. braueri/muranyii	39	42			A	F	Switzerland	VD	531733	190885	2.53173e+06	1.19089e+06	46.8656	6.54327	1340	31	8	2010	Reding (2011); sequence published in this study	A. Reding
C1P11564		OR733786	Leuctridae	Leuctra braueri		39	L. braueri/muranyii	39	42			A	F	Switzerland	VD	525202	181055	2.5252e+06	1.18106e+06	46.7765	6.45924	1260	15	9	2010	Reding (2011); sequence published in this study	J.-P. Reding
C1P11596		OR733789	Leuctridae	Leuctra braueri		39	L. braueri/muranyii	39	42			A	M	Switzerland	SO	601869	233960	2.60187e+06	1.23396e+06	47.2566	7.46332	800	20	9	2010	Reding (2011); sequence published in this study	J.-P. Reding
C1P11731		OR733792	Leuctridae	Leuctra braueri		39	L. braueri/muranyii	39	42			A	M	Switzerland	VD	561569	149372	2.56157e+06	1.14937e+06	46.4946	6.93805	1137	30	9	2010	Reding (2011); sequence published in this study	A. Reding
C1P11782		OR733796	Leuctridae	Leuctra braueri		39	L. braueri/muranyii	39	42			A	M	Switzerland	FR	566462	145230	2.56646e+06	1.14523e+06	46.4576	7.00209	1040	12	10	2010	Reding (2011); sequence published in this study	A. Reding
C1P11826		OR733799	Leuctridae	Leuctra braueri		39	L. braueri/muranyii	39	42			A	F	Switzerland	VD	544585	162345	2.54458e+06	1.16235e+06	46.6101	6.71528	860	30	10	2010	Reding (2011); sequence published in this study	J.-P. Reding
C1P12172		OR733817	Leuctridae	Leuctra muranyii		39	L. braueri/muranyii	40	43			A	F	Italy	VEN					46.0667	11.819	810	28	11	1998	Reding (2011); sequence published in this study	G. Vinçon
C1P12479		OR733826	Leuctridae	Leuctra braueri		39	L. braueri/muranyii	39	42			A	M	Switzerland	VD	530500	189500	2.5305e+06	1.1895e+06	46.853	6.52732	1130	31	8	2010	Reding (2011); sequence published in this study	J.-P. Reding
E19A05	GBIFCH00194295	OR733920	Leuctridae	Leuctra muranyii		39	L. braueri/muranyii	39	42			A	M	Switzerland	GR	824850	193283	2.82485e+06	1.19328e+06	46.8527	10.3876	1825	11	10	2016	this study	C. Rösti
E19B05	GBIFCH00194296	OR733927	Leuctridae	Leuctra muranyii		39	L. braueri/muranyii	39	42			A	F	Switzerland	GR	824850	193283	2.82485e+06	1.19328e+06	46.8527	10.3876	1825	11	10	2016	this study	C. Rösti
PLEAA096-20	GBIFCH00279813		Leuctridae	Leuctra braueri	Leuctra braueri	39	L. braueri/muranyii	39	42			L		Switzerland	AG	641200	237900	2.6412e+06	1.2379e+06	47.2907	7.98329	628	6	6	2007	Gattolliat et al. (2016)	H. Vicentini
PLEAA170-20	GBIFCH00279911		Leuctridae	Leuctra braueri	Leuctra braueri	39	L. braueri/muranyii	39	42			L		Switzerland	ZH	705502	250629	2.7055e+06	1.25063e+06	47.398	8.83626	710	20	5	2007	Gattolliat et al. (2016)	V. Lubini
PLEAA413-20	GBIFCH00280338		Leuctridae	Leuctra braueri	Leuctra braueri	39	L. braueri/muranyii	39	42			L		Switzerland	VD	541045	159310	2.54104e+06	1.15931e+06	46.5825	6.66946	828	18	3	2010	Gattolliat et al. (2016)	S. Knispel
LN_TI_15	GBIFCH00238522	OR734003	Leuctridae	Leuctra biellensis		40	L. biellensis	41	44			A	M	Switzerland	GR	800569	137901	2.80057e+06	1.1379e+06	46.3625	10.0453	1690	30	5	2007	Vinçon et al. (2018); sequence published in this study	P. Baumann
LN_TI_16	GBIFCH00238523	OR734004	Leuctridae	Leuctra biellensis		40	L. biellensis	41	44			A	M	Switzerland	GR	800569	137901	2.80057e+06	1.1379e+06	46.3625	10.0453	1690	30	5	2007	Vinçon et al. (2018); sequence published in this study	P. Baumann
LN_TI_17	GBIFCH00238524	OR734005	Leuctridae	Leuctra biellensis		40	L. biellensis	41	44			A	M	Switzerland	TI	714633	91832.2	2.71463e+06	1.09183e+06	45.9683	8.9175	460	2	6	2006	Vinçon et al. (2018); sequence published in this study	H. Vicentini
LN_TI_18	GBIFCH00238525	OR734006	Leuctridae	Leuctra biellensis		40	L. biellensis	41	44			A	M	Switzerland	TI	714633	91832.2	2.71463e+06	1.09183e+06	45.9683	8.9175	460	2	6	2006	Vinçon et al. (2018); sequence published in this study	H. Vicentini
LN_TI_19	GBIFCH00238526	OR734007	Leuctridae	Leuctra biellensis		40	L. biellensis	41	44			A	M	Switzerland	TI	707864	154650	2.70786e+06	1.15465e+06	46.5344	8.84472	1675	19	6	2010	Vinçon et al. (2018); sequence published in this study	H. Vicentini
PLEAA023-20	GBIFCH00277633		Leuctridae	Leuctra biellensis	Leuctra nigra	40	L. biellensis	41	44			A	F	Switzerland	TI	713007	110476	2.71301e+06	1.11048e+06	46.1363	8.90102	650	1	6	2009	Gattolliat et al. (2016)	R. Tester Ryf
C1P6708		OR733849	Leuctridae	Leuctra nigra		41	L. nigra	42	45			A	F	Switzerland	VD	530500	189500	2.5305e+06	1.1895e+06	46.853	6.52732	1130	8	5	2002	Reding (2011); sequence published in this study	J.-P. Reding
KY250737		KY250737	Leuctridae	Leuctra nigra		41	L. nigra	42	45			A	M	Switzerland	JU	570594	231976	2.57059e+06	1.23198e+06	47.2381	7.05028	1000	20	6	2010	Vinçon et al. (2018)	G. Vinçon
PLEAA010-20	GBIFCH00277517		Leuctridae	Leuctra nigra	Leuctra nigra	41	L. nigra	42	45			A	F	Switzerland	VD	544450	158260	2.54445e+06	1.15826e+06	46.5733	6.71401	850	18	5	2010	Gattolliat et al. (2016)	S. Knispel
PLEAA019-20	GBIFCH00277566		Leuctridae	Leuctra nigra	Leuctra nigra	41	L. nigra	42	45			A	F	Switzerland	SG	734067	242801	2.73407e+06	1.2428e+06	47.3224	9.21217	800	21	5	2009	Gattolliat et al. (2016)	V. Lubini
C1P7437		OR733853	Leuctridae	Leuctra hippopus		42	L. hippopus	43	46			A	F	Switzerland	NE	532625	193300	2.53262e+06	1.1933e+06	46.8874	6.55461	770	15	4	2009	Reding (2011); sequence published in this study	J.-P. Reding
E23A08	GBIFCH00194423	OR733985	Leuctridae	Leuctra hippopus		42	L. hippopus	43	47			A	F	Switzerland	TI	700799	112747	2.7008e+06	1.11275e+06	46.1587	8.74356	394	21	4	2021	this study	S. Kohl
PLEAA363-20	GBIFCH00280288		Leuctridae	Leuctra hippopus	Leuctra hippopus	42	L. hippopus	43	46			A	M	Switzerland	VD	526260	163485	2.52626e+06	1.16349e+06	46.6185	6.47591	540	16	4	2010	Gattolliat et al. (2016)	P. Stucki
PLEAA370-20	GBIFCH00280295		Leuctridae	Leuctra hippopus	Leuctra hippopus	42	L. hippopus	43	46			A	M	Switzerland	ZH	686523	245278	2.68652e+06	1.24528e+06	47.3527	8.58382	500	1	4	2009	Gattolliat et al. (2016)	V. Lubini
PLEAA388-20	GBIFCH00280313		Leuctridae	Leuctra hippopus	Leuctra hippopus	42	L. hippopus	43	46			A	F	Switzerland	FR	566355	172000	2566355	1172000	46.6984	6.99874	804	7	4	2010	Gattolliat et al. (2016)	S. Knispel
E01F07	GBIFCH00284343	OR733879	Leuctridae	Leuctra elisabethae		43	L. elisabethae	44	48	X		A	F	Switzerland	TI	692882	111519	2.69288e+06	1.11152e+06	46.1487	8.64083	590	9	3	2017	this study	C. Rösti
E01F08	GBIFCH00284278	OR733880	Leuctridae	Leuctra elisabethae		43	L. elisabethae	44	48	X		A	M	Switzerland	TI	692882	111519	2.69288e+06	1.11152e+06	46.1487	8.64083	590	9	3	2017	this study	C. Rösti
PLEAA418-20	GBIFCH00280343		Leuctridae	Leuctra schmidi	Leuctra schmidi	44	L. schmidi	45	49			A	F	Switzerland	VS	574285	97720	2.57428e+06	1.09772e+06	46.0305	7.10654	1500	13	8	2005	Gattolliat et al. (2016)	P. Stucki
PLEAA420-20	GBIFCH00280345		Leuctridae	Leuctra schmidi	Leuctra schmidi	44	L. schmidi	45	49			A	M	Switzerland	VD	575495	128070	2.57549e+06	1.12807e+06	46.3036	7.12057	1620	23	9	2006	Gattolliat et al. (2016)	V. Lubini
PLEAA430-20	GBIFCH00280355		Leuctridae	Leuctra schmidi	Leuctra schmidi	44	L. schmidi	45	49			A	M	Switzerland	VD	575575	127810	2.57557e+06	1.12781e+06	46.3013	7.12162	1660	23	9	2006	Gattolliat et al. (2016)	P. Stucki
E19C10	GBIFCH00194337	OR733938	Leuctridae	Leuctra zwicki		45	L. meridionalis/zwicki 1	46	50			A	M	France	FR-26					44.6967	5.64539	1160	23	9	2018	this study	C. Rösti
PLEAA076-20	GBIFCH00279793		Leuctridae	Leuctra meridionalis	Leuctra meridionalis	45	L. meridionalis/zwicki 1	46	50			A	F	Switzerland	TI	701340	120035	2.70134e+06	1.12003e+06	46.2241	8.75214	360	20	9	2006	Gattolliat et al. (2016)	H. Vicentini
PLEAA077-20	GBIFCH00279794		Leuctridae	Leuctra meridionalis	Leuctra meridionalis	45	L. meridionalis/zwicki 1	46	50			A	F	Switzerland	TI	704465	128910	2.70447e+06	1.12891e+06	46.3035	8.79462	755	20	9	2006	Gattolliat et al. (2016)	H. Vicentini
PLEAA121-20	GBIFCH00279838		Leuctridae	Leuctra zwicki	Leuctra zwicki	45	L. meridionalis/zwicki 1	46	50			A	F	France	FR-06					43.7416	7.00821	620	24	9	2014	Gattolliat et al. (2016)	G. Vinçon
PLEAA130-20	GBIFCH00279847		Leuctridae	Leuctra zwicki	Leuctra zwicki	45	L. meridionalis/zwicki 1	46	50			A	M	France	FR-06					43.7416	7.00821	620	24	9	2014	Gattolliat et al. (2016)	G. Vinçon
PLEAA187-20	GBIFCH00279951		Leuctridae	Leuctra meridionalis	Leuctra meridionalis	45	L. meridionalis/zwicki 1	46	50			A	F	Italy	PMN					45.5526	7.76421	1417	11	10	2014	Gattolliat et al. (2016)	G. Vinçon
PLEAA188-20	GBIFCH00279952		Leuctridae	Leuctra meridionalis	Leuctra meridionalis	45	L. meridionalis/zwicki 1	46	50			A	F	Italy	PMN					45.5526	7.76421	1417	11	10	2014	Gattolliat et al. (2016)	G. Vinçon
PLEAA233-20	GBIFCH00280043		Leuctridae	Leuctra zwicki	Leuctra zwicki	45	L. meridionalis/zwicki 1	46	50			A	M	France	FR-06					43.7416	7.00821	620	24	9	2014	Gattolliat et al. (2016)	G. Vinçon
PLEAA317-20	GBIFCH00280219		Leuctridae	Leuctra meridionalis	Leuctra meridionalis	45	L. meridionalis/zwicki 1	46	50			A	M	Italy	PMN					45.5526	7.76421	1417	11	10	2014	Gattolliat et al. (2016)	G. Vinçon
PLEAA416-20	GBIFCH00280341		Leuctridae	Leuctra meridionalis	Leuctra meridionalis	45	L. meridionalis/zwicki 1	46	50			A	F	Switzerland	TI	719930	125110	2.71993e+06	1.12511e+06	46.2667	8.99434	270	18	9	2006	Gattolliat et al. (2016)	H. Vicentini
PLEAA028-20	GBIFCH00277690		Leuctridae	Leuctra mortoni	Leuctra mortoni	46	L. mortoni	46	50			A	F	Switzerland	SG	734137	231148	2.73414e+06	1.23115e+06	47.2176	9.20962	760	22	8	2011	Gattolliat et al. (2016)	V. Lubini
PLEAA036-20	GBIFCH00278446		Leuctridae	Leuctra mortoni	Leuctra mortoni	46	L. mortoni	46	50			A	M	Switzerland	BE	623575	164284	2.62358e+06	1.16428e+06	46.6294	7.74648	1010	3	9	2007	Gattolliat et al. (2016)	P. Stucki
PLEAA044-20	GBIFCH00278558		Leuctridae	Leuctra mortoni	Leuctra mortoni	46	L. mortoni	46	50			A	F	Switzerland	LU	647445	206547	2.64745e+06	1.20655e+06	47.0083	8.06255	640	22	8	2013	Gattolliat et al. (2016)	V. Lubini
PLEAA054-20	GBIFCH00279387		Leuctridae	Leuctra mortoni	Leuctra mortoni	46	L. mortoni	46	50			A	F	Switzerland	SG	752647	209920	2.75265e+06	1.20992e+06	47.0227	9.44673	530	12	9	2006	Gattolliat et al. (2016)	V. Lubini
C1P11068		OR733756	Leuctridae	Leuctra albida		47	L. albida/zwicki 2	46	51			A	F	Switzerland	NE	532250	195900	2.53225e+06	1.1959e+06	46.9107	6.54931	796	23	7	2010	Reding (2011); sequence published in this study	A. Reding
C1P11082		OR733758	Leuctridae	Leuctra albida		47	L. albida/zwicki 2	46	51			A	M	France	FR-39					46.7493	6.02351	710	20	7	2010	Reding (2011); sequence published in this study	A. Reding
C1P11537		OR733785	Leuctridae	Leuctra albida		47	L. albida/zwicki 2	46	51			A	F	Switzerland	NE	542206	203488	2.54221e+06	1.20349e+06	46.9799	6.67902	1130	8	9	2010	Reding (2011); sequence published in this study	J.-P. Reding
E20B01	GBIFCH00194356	OR733977	Leuctridae	Leuctra zwicki		47	L. albida/zwicki 2	46	51			A	F	France	FR-01					45.961	5.56491	545	21	9	2014	this study	J.-P. Reding
E23B07	GBIFCH00194416	OR733986	Leuctridae	Leuctra zwicki		47	L. albida/zwicki 2	46	51			A	M	Switzerland	VD	507504	143219	2.5075e+06	1.14322e+06	46.4339	6.23514	516	22	9	2021	this study	C. Rösti
E23C07	GBIFCH00194417	OR733988	Leuctridae	Leuctra zwicki		47	L. albida/zwicki 2	46	51			A	M	Switzerland	VD	507504	143219	2.5075e+06	1.14322e+06	46.4339	6.23514	516	22	9	2021	this study	C. Rösti
E23D07	GBIFCH00194418	OR733990	Leuctridae	Leuctra zwicki		47	L. albida/zwicki 2	46	51			A	F	Switzerland	VD	507504	143219	2.5075e+06	1.14322e+06	46.4339	6.23514	516	22	9	2021	this study	C. Rösti
E23D11	GBIFCH00980918	OR733992	Leuctridae	Leuctra albida		47	L. albida/zwicki 2	46	51			L		Switzerland	VD	545196	157431	2.5452e+06	1.15743e+06	46.5659	6.72385	827	25	7	2015	this study	J.-P. Reding
E23E07	GBIFCH00194419	OR733993	Leuctridae	Leuctra zwicki		47	L. albida/zwicki 2	46	51			A	F	Switzerland	VD	507504	143219	2.5075e+06	1.14322e+06	46.4339	6.23514	516	22	9	2021	this study	C. Rösti
E23E11	GBIFCH00980919	OR733995	Leuctridae	Leuctra zwicki		47	L. albida/zwicki 2	46	51			L		Switzerland	VD	545196	157431	2.5452e+06	1.15743e+06	46.5659	6.72385	827	25	7	2015	this study	J.-P. Reding
PLEAA199-20	GBIFCH00279963		Leuctridae	Leuctra albida	Leuctra albida	47	L. albida/zwicki 2	46	51			A	F	Switzerland	SG	729125	250080	2.72913e+06	1.25008e+06	47.3889	9.14892	725	10	7	2009	Gattolliat et al. (2016)	V. Lubini
PLEAA286-20	GBIFCH00280142		Leuctridae	Leuctra albida	Leuctra albida	47	L. albida/zwicki 2	46	51			A	F	Switzerland	BE	587190	137405	2.58719e+06	1.13741e+06	46.3879	7.27211	1175	13	10	2005	Gattolliat et al. (2016)	P. Stucki
PLEAA398-20	GBIFCH00280323		Leuctridae	Leuctra albida	Leuctra albida	47	L. albida/zwicki 2	46	51			A	M	Switzerland	VD	521100	161535	2.5211e+06	1.16154e+06	46.6004	6.40889	650	15	9	2010	Gattolliat et al. (2016)	P. Stucki
C1P5411		OR733838	Leuctridae	Leuctra fusca		48	L. fusca/zwicki 3	46	52			A	F	Switzerland	NE	548750	200750	2.54875e+06	1.20075e+06	46.9558	6.76533	630	3	2	2002	Reding (2011); sequence published in this study	J.-P. Reding
E20F01	GBIFCH00194360	OR733981	Leuctridae	Leuctra zwicki		48	L. fusca/zwicki 3	46	52			A	F	France	FR-01					45.961	5.56491	545	21	9	2014	this study	J.-P. Reding
PLEAA078-20	GBIFCH00279795		Leuctridae	Leuctra fusca	Leuctra fusca	48	L. fusca/zwicki 3	46	52			A	M	Switzerland	ZH	687937	272115	2.68794e+06	1.27211e+06	47.5938	8.60783	350	18	9	2008	Gattolliat et al. (2016)	V. Lubini
PLEAA080-20	GBIFCH00279797		Leuctridae	Leuctra fusca	Leuctra fusca	48	L. fusca/zwicki 3	46	52			A	F	Switzerland	BE	606030	183255	2.60603e+06	1.18325e+06	46.8004	7.51762	550	3	9	2007	Gattolliat et al. (2016)	P. Stucki
PLEAA157-20	GBIFCH00279874		Leuctridae	Leuctra fusca	Leuctra fusca	48	L. fusca/zwicki 3	46	52			A	M	Switzerland	LU	635879	214737	2.63588e+06	1.21474e+06	47.0827	7.91111	712	28	8	2012	Gattolliat et al. (2016)	V. Lubini
C1P11271		OR733775	Leuctridae	Leuctra moselyi		49	L. moselyi	47	53			A	M	France	FR-39					46.6658	6.07677	876	20	7	2010	Reding (2011); sequence published in this study	A. Reding
C1P11272		OR733776	Leuctridae	Leuctra moselyi		49	L. moselyi	47	53			A	M	France	FR-25					47.1524	6.60492	575	21	7	2010	Reding (2011); sequence published in this study	A. Reding
C1P11370		OR733779	Leuctridae	Leuctra moselyi		49	L. moselyi	47	53			A	F	Switzerland	FR	582170	155120	2.58217e+06	1.15512e+06	46.5471	7.20617	1480	10	8	2010	Reding (2011); sequence published in this study	A. Reding
C1P11407		OR733780	Leuctridae	Leuctra moselyi		49	L. moselyi	47	53			A	M	Switzerland	VD	576096	128732	2.5761e+06	1.12873e+06	46.3096	7.12834	1570	3	8	2010	Reding (2011); sequence published in this study	A. Reding
C1P11751		OR733794	Leuctridae	Leuctra moselyi		49	L. moselyi	47	53			A	F	Switzerland	VD	564017	148982	2.56402e+06	1.14898e+06	46.4912	6.96997	1236	30	9	2010	Reding (2011); sequence published in this study	A. Reding
C1P11776		OR733795	Leuctridae	Leuctra moselyi		49	L. moselyi	47	53			A	F	Switzerland	VD	568070	143280	2.56807e+06	1.14328e+06	46.4401	7.02315	1090	12	10	2010	Reding (2011); sequence published in this study	A. Reding
PLEAA004-20	GBIFCH00277464		Leuctridae	Leuctra moselyi	Leuctra moselyi	49	L. moselyi	47	53			A	M	Switzerland	GR	701284	170078	2.70128e+06	1.17008e+06	46.6742	8.76236	1340	18	8	2008	Gattolliat et al. (2016)	V. Lubini
PLEAA013-20	GBIFCH00277528		Leuctridae	Leuctra moselyi	Leuctra moselyi	49	L. moselyi	47	53			A	F	Switzerland	SG	734137	231148	2.73414e+06	1.23115e+06	47.2176	9.20962	760	22	8	2011	Gattolliat et al. (2016)	V. Lubini
PLEAA022-20	GBIFCH00277612		Leuctridae	Leuctra moselyi	Leuctra moselyi	49	L. moselyi	47	53			A	F	Switzerland	BE	623575	164284	2.62358e+06	1.16428e+06	46.6294	7.74648	1010	3	9	2007	Gattolliat et al. (2016)	P. Stucki
PLEAA048-20	GBIFCH00278580		Leuctridae	Leuctra moselyi	Leuctra moselyi	49	L. moselyi	47	53			A	M	Switzerland	GR	729410	127720	2.72941e+06	1.12772e+06	46.2884	9.118	765	18	9	2006	Gattolliat et al. (2016)	H. Vicentini
C1P5215		OR733837	Leuctridae	Leuctra hexacantha		50	L. hexacantha	48	54			A	M	Switzerland	VD	530500	189500	2.5305e+06	1.1895e+06	46.853	6.52732	1130	30	8	2000	Reding (2011); sequence published in this study	J.-P. Reding
PLEAA091-20	GBIFCH00279808		Leuctridae	Leuctra hexacantha	Leuctra hexacantha	50	L. hexacantha	48	54			A	M	Switzerland	TI	719930	125110	2.71993e+06	1.12511e+06	46.2667	8.99434	270	18	9	2006	Gattolliat et al. (2016)	H. Vicentini
PLEAA362-20	GBIFCH00280287		Leuctridae	Leuctra hexacantha	Leuctra hexacantha	50	L. hexacantha	48	54			A	F	Switzerland	JU	563463	235469	2.56346e+06	1.23547e+06	47.2691	6.95581	610	16	8	2007	Gattolliat et al. (2016)	P. Stucki
PLEAA380-20	GBIFCH00280305		Leuctridae	Leuctra hexacantha	Leuctra hexacantha	50	L. hexacantha	48	54			A	F	Switzerland	VD	566570	130500	2.56657e+06	1.1305e+06	46.3251	7.00456	665	18	10	2006	Gattolliat et al. (2016)	S. Knispel
PLEAA390-20	GBIFCH00280315		Leuctridae	Leuctra hexacantha	Leuctra hexacantha	50	L. hexacantha	48	54			A	F	Switzerland	VD	513629	147327	2.51363e+06	1.14733e+06	46.4717	6.31406	565	21	10	2006	Gattolliat et al. (2016)	S. Knispel
C1P11507		OR733783	Leuctridae	Leuctra aurita		51	L. aurita	49	55			A	M	Switzerland	VD	530500	189500	2.5305e+06	1.1895e+06	46.853	6.52732	1130	31	8	2010	Reding (2011); sequence published in this study	J.-P. Reding
E19G06	GBIFCH00194309	OR733965	Leuctridae	Leuctra aurita		51	L. aurita	49	55			A	F	Switzerland	SO	601825	233746	2.60183e+06	1.23375e+06	47.2546	7.46274	825	10	10	2018	this study	C. Rösti
PLEAA040-20	GBIFCH00278522		Leuctridae	Leuctra aurita	Leuctra aurita	51	L. aurita	49	55			A	M	Switzerland	GR	768989	205678	2.76899e+06	1.20568e+06	46.9806	9.66002	710	12	9	2006	Gattolliat et al. (2016)	V. Lubini
C1P1522		OR733831	Leuctridae	Leuctra leptogaster		52	L. leptogaster/major 1	50	56			A	M	Switzerland	NE	537250	198375	2.53725e+06	1.19838e+06	46.9335	6.61459	870	29	8	1993	Reding (2011); sequence published in this study	J.-P. Reding
PLEAA014-20	GBIFCH00277529		Leuctridae	Leuctra leptogaster	Leuctra leptogaster	52	L. leptogaster/major 1	50	56			A	M	Switzerland	LU	636415	191370	2.63642e+06	1.19137e+06	46.8725	7.9163	835	22	8	2013	Gattolliat et al. (2016)	V. Lubini
PLEAA033-20	GBIFCH00278408		Leuctridae	Leuctra leptogaster	Leuctra leptogaster	52	L. leptogaster/major 1	50	56			A	F	Switzerland	SG	734137	231148	2.73414e+06	1.23115e+06	47.2176	9.20962	760	22	8	2011	Gattolliat et al. (2016)	V. Lubini
PLEAA132-20	GBIFCH00279849		Leuctridae	Leuctra major	Leuctra major	52	L. leptogaster/major 1	50	56			A	F	Switzerland	LU	647838	202724	2.64784e+06	1.20272e+06	46.9739	8.06732	740	22	8	2013	Gattolliat et al. (2016)	V. Lubini
C1P11506		OR733782	Leuctridae	Leuctra cingulata		53	L. cingulata 1	51	57			A	M	Switzerland	VD	530500	189500	2.5305e+06	1.1895e+06	46.853	6.52732	1130	31	8	2010	Reding (2011); sequence published in this study	J.-P. Reding
E02G05	GBIFCH00280812	OR733886	Leuctridae	Leuctra cingulata		53	L. cingulata 1	51	57			A	M	Switzerland	VD	530500	189500	2.5305e+06	1.1895e+06	46.853	6.52732	1130	22	8	2015	this study	J.-P. Reding
PLEAA031-20	GBIFCH00278397		Leuctridae	Leuctra cingulata	Leuctra cf. cingulata	53	L. cingulata 1	51	57			L		Switzerland	NE	561840	216095	2.56184e+06	1.2161e+06	47.0948	6.93601	1025	15	7	2009	Gattolliat et al. (2016)	P. Stucki
PLEAA053-20	GBIFCH00279382		Leuctridae	Leuctra cingulata	Leuctra cingulata	53	L. cingulata 1	51	57			A	F	Switzerland	BL	623000	246597	2.623e+06	1.2466e+06	47.3698	7.74314	690	18	2	2009	Gattolliat et al. (2016)	E. Sandoz
C1P2002		OR733833	Leuctridae	Leuctra major		54	L. major 2	51	58	X		A	F	Switzerland	NE	537464	195131	2.53746e+06	1.19513e+06	46.9043	6.61786	750	19	6	1996	Reding (2011); sequence published in this study	J.-P. Reding
E23B08	GBIFCH00194424	OR733987	Leuctridae	Leuctra major		54	L. major 2	51	58	X		A	M	Switzerland	FR	585166	176295	2.58517e+06	1.1763e+06	46.7377	7.24454	796	2	9	2020	this study	C. Rösti
E23C08	GBIFCH00194425	OR733989	Leuctridae	Leuctra major		54	L. major 2	51	58	X		A	M	Switzerland	VD	574828	128799	2.57483e+06	1.1288e+06	46.3101	7.11188	1455	13	9	2017	this study	C. Rösti
PLEAA003-20	GBIFCH00277457		Leuctridae	Leuctra major	Leuctra major	55	L. major 3	51	59			A	F	Switzerland	UR	688437	170670	2.68844e+06	1.17067e+06	46.6814	8.5946	975	28	9	2006	Gattolliat et al. (2016)	H. Vicentini
PLEAA005-20	GBIFCH00277472		Leuctridae	Leuctra major	Leuctra major	55	L. major 3	51	59			A	F	Switzerland	GR	731024	189486	2.73102e+06	1.18949e+06	46.8436	9.15649	1902	30	9	2009	Gattolliat et al. (2016)	N. Nembrini
E19C04	GBIFCH00194289	OR733932	Leuctridae	Leuctra dolasilla		56	L. dolasilla	51	60			A	M	Switzerland	GR	735211	147728	2.73521e+06	1.14773e+06	46.4672	9.19909	1769	3	8	2019	this study	C. Rösti
E19D04	GBIFCH00194290	OR733941	Leuctridae	Leuctra dolasilla		56	L. dolasilla	51	60			A	M	Switzerland	TI	724750	86469.5	2.72475e+06	1.08647e+06	45.9183	9.04657	732	10	9	2018	this study	C. Rösti
PLEAA136-20	GBIFCH00279853		Leuctridae	Leuctra dolasilla	Leuctra dolasilla	56	L. dolasilla	51	60			A	F	Italy	PMN					45.9372	8.21655	1880	12	10	2014	Gattolliat et al. (2016)	G. Vinçon
PLEAA165-20	GBIFCH00279905		Leuctridae	Leuctra dolasilla	Leuctra dolasilla	56	L. dolasilla	51	60			A	F	Italy	PMN					45.9372	8.21655	1880	12	10	2014	Gattolliat et al. (2016)	G. Vinçon
PLEAA253-20	GBIFCH00280086		Leuctridae	Leuctra dolasilla	Leuctra dolasilla	56	L. dolasilla	51	60			A	F	Italy	PMN					45.9372	8.21655	1880	12	10	2014	Gattolliat et al. (2016)	G. Vinçon
E02G06	GBIFCH00280810	OR733887	Leuctridae	Leuctra cingulata		57	L. cingulata 2	52	61			A	M	Switzerland	VD	545610	157172	2.54561e+06	1.15717e+06	46.5636	6.72927	859	8	9	2015	this study	J.-P. Reding
PLEAA039-20	GBIFCH00278515		Leuctridae	Leuctra cingulata	Leuctra cingulata	57	L. cingulata 2	52	61			A	M	Switzerland	SG	734137	231148	2.73414e+06	1.23115e+06	47.2176	9.20962	760	22	8	2011	Gattolliat et al. (2016)	V. Lubini
PLEAA050-20	GBIFCH00279219		Leuctridae	Leuctra cingulata	Leuctra cingulata	57	L. cingulata 2	52	61			A	F	Switzerland	GR	713194	174927	2.71319e+06	1.17493e+06	46.7159	8.91919	1190	30	9	2009	Gattolliat et al. (2016)	S. Knispel
C1P12592		OR733829	Leuctridae	Leuctra geniculata		58	L. geniculata	53	62			L		France	FR-25					47.2471	6.34522	430	23	6	2010	Reding (2011); sequence published in this study	J.-P. Reding
PLEAA162-20	GBIFCH00279879		Leuctridae	Leuctra geniculata	Leuctra geniculata	58	L. geniculata	53	62			L		Switzerland	AG	649300	246800	2.6493e+06	1.2468e+06	47.3702	8.09135	400	16	7	2008	Gattolliat et al. (2016)	V. Lubini
PLEAA241-20	GBIFCH00280051		Leuctridae	Leuctra geniculata	Leuctra geniculata	58	L. geniculata	53	62			L		Switzerland	JU	579750	244790	2.57975e+06	1.24479e+06	47.3537	7.17061	440	20	8	2002	Gattolliat et al. (2016)	P. Stucki
PLEAA285-20	GBIFCH00280141		Leuctridae	Leuctra geniculata	Leuctra geniculata	58	L. geniculata	53	62			A	F	Switzerland	AG	649300	246800	2.6493e+06	1.2468e+06	47.3702	8.09135	400	14	9	2005	Gattolliat et al. (2016)	V. Lubini
C1P11046		OR733752	Nemouridae	Protonemura lateralis		59	Pr. lateralis/austriaca	54	65			A	F	Switzerland	VD	514534	166780	2.51453e+06	1.16678e+06	46.6468	6.32223	1030	20	7	2010	Reding (2011); sequence published in this study	A. Reding
C1P11140		OR733766	Nemouridae	Protonemura lateralis		59	Pr. lateralis/austriaca	54	65			A	M	Switzerland	VD	575473	128483	2.57547e+06	1.12848e+06	46.3073	7.12027	1536	3	8	2010	Reding (2011); sequence published in this study	A. Reding
C1P11228		OR733771	Nemouridae	Protonemura lateralis		59	Pr. lateralis/austriaca	54	65			A	F	Switzerland	FR	582400	155590	2.5824e+06	1.15559e+06	46.5514	7.20915	1520	10	8	2010	Reding (2011); sequence published in this study	A. Reding
C1P11885		OR733802	Nemouridae	Protonemura lateralis		59	Pr. lateralis/austriaca	54	65			L		France	FR-05					44.4288	5.71828	662	15	7	2010	Reding (2011); sequence published in this study	C. Rougé
C1P7003		OR733851	Nemouridae	Protonemura lateralis		59	Pr. lateralis/austriaca	54	65			A	?	France	FR-38					45.1128	5.86317	1500	5	5	1985	Reding (2011); sequence published in this study	G. Vinçon
E19A09	GBIFCH00194327	OR733924	Nemouridae	Protonemura austriaca		59	Pr. lateralis/austriaca	54	63			A	F	Switzerland	GR	815953	169464	2.81595e+06	1.16946e+06	46.6415	10.2598	2102	29	7	2019	this study	C. Rösti
E19B09	GBIFCH00194328	OR733930	Nemouridae	Protonemura austriaca		59	Pr. lateralis/austriaca	54	63			A	F	Switzerland	GR	815953	169464	2.81595e+06	1.16946e+06	46.6415	10.2598	2102	29	7	2019	this study	C. Rösti
E19F12	GBIFCH00194352	OR733961	Nemouridae	Protonemura austriaca		59	Pr. lateralis/austriaca	54	63			A	M	Switzerland	GR	815493	169472	2.81549e+06	1.16947e+06	46.6417	10.2538	2200	23	6	2018	this study	J.-P. Reding
MZ027512		MZ027512	Nemouridae	Protonemura lateralis		59	Pr. lateralis/austriaca	54	63			L		Switzerland	GR	811548	172016	2.81155e+06	1.17202e+06	46.6658	10.2035	1840	11–15	7	2020	Blattner et al. (2021)	L. Blattner & S. Von Fumetti
MZ027513		MZ027513	Nemouridae	Protonemura lateralis		59	Pr. lateralis/austriaca	54	63			L		Switzerland	GR	811548	172016	2.81155e+06	1.17202e+06	46.6658	10.2035	1840	11–15	7	2020	Blattner et al. (2021)	L. Blattner & S. Von Fumetti
MZ027514		MZ027514	Nemouridae	Protonemura lateralis		59	Pr. lateralis/austriaca	54	63			L		Switzerland	GR	811548	172016	2.81155e+06	1.17202e+06	46.6658	10.2035	1840	11–15	7	2020	Blattner et al. (2021)	L. Blattner & S. Von Fumetti
MZ027515		MZ027515	Nemouridae	Protonemura lateralis		59	Pr. lateralis/austriaca	54	63			L		Switzerland	GR	809524	169110	2.80953e+06	1.16911e+06	46.6403	10.1757	1753	11–15	7	2020	Blattner et al. (2021)	L. Blattner & S. Von Fumetti
MZ027516		MZ027516	Nemouridae	Protonemura lateralis		59	Pr. lateralis/austriaca	54	63			L		Switzerland	GR	809524	169110	2.80953e+06	1.16911e+06	46.6403	10.1757	1753	11–15	7	2020	Blattner et al. (2021)	L. Blattner & S. Von Fumetti
MZ027517		MZ027517	Nemouridae	Protonemura lateralis		59	Pr. lateralis/austriaca	54	63			L		Switzerland	GR	816351	170229	2.81635e+06	1.17023e+06	46.6482	10.2653	1957	11–15	7	2020	Blattner et al. (2021)	L. Blattner & S. Von Fumetti
MZ027518		MZ027518	Nemouridae	Protonemura lateralis		59	Pr. lateralis/austriaca	54	63			L		Switzerland	GR	816351	170229	2.81635e+06	1.17023e+06	46.6482	10.2653	1957	11–15	7	2020	Blattner et al. (2021)	L. Blattner & S. Von Fumetti
MZ027519		MZ027519	Nemouridae	Protonemura lateralis		59	Pr. lateralis/austriaca	54	63			L		Switzerland	GR	811725	171891	2.81173e+06	1.17189e+06	46.6647	10.2057	1788	11–15	7	2020	Blattner et al. (2021)	L. Blattner & S. Von Fumetti
MZ027520		MZ027520	Nemouridae	Protonemura lateralis		59	Pr. lateralis/austriaca	54	63			L		Switzerland	GR	811725	171891	2.81173e+06	1.17189e+06	46.6647	10.2057	1788	11–15	7	2020	Blattner et al. (2021)	L. Blattner & S. Von Fumetti
MZ027521		MZ027521	Nemouridae	Protonemura lateralis		59	Pr. lateralis/austriaca	54	63			L		Switzerland	GR	811725	171891	2.81173e+06	1.17189e+06	46.6647	10.2057	1788	11–15	7	2020	Blattner et al. (2021)	L. Blattner & S. Von Fumetti
MZ027522		MZ027522	Nemouridae	Protonemura lateralis		59	Pr. lateralis/austriaca	54	63			L		Switzerland	GR	810880	172610	2.81088e+06	1.17261e+06	46.6714	10.195	1974	11–15	7	2020	Blattner et al. (2021)	L. Blattner & S. Von Fumetti
MZ027523		MZ027523	Nemouridae	Protonemura lateralis		59	Pr. lateralis/austriaca	54	63			L		Switzerland	GR	810880	172610	2.81088e+06	1.17261e+06	46.6714	10.195	1974	11–15	7	2020	Blattner et al. (2021)	L. Blattner & S. Von Fumetti
MZ027524		MZ027524	Nemouridae	Protonemura lateralis		59	Pr. lateralis/austriaca	54	63			L		Switzerland	GR	810880	172610	2.81088e+06	1.17261e+06	46.6714	10.195	1974	11–15	7	2020	Blattner et al. (2021)	L. Blattner & S. Von Fumetti
MZ027525		MZ027525	Nemouridae	Protonemura lateralis		59	Pr. lateralis/austriaca	54	63			L		Switzerland	GR	810945	172506	2.81095e+06	1.17251e+06	46.6704	10.1958	1962	11–15	7	2020	Blattner et al. (2021)	L. Blattner & S. Von Fumetti
MZ027526		MZ027526	Nemouridae	Protonemura lateralis		59	Pr. lateralis/austriaca	54	63			L		Switzerland	GR	810945	172506	2.81095e+06	1.17251e+06	46.6704	10.1958	1962	11–15	7	2020	Blattner et al. (2021)	L. Blattner & S. Von Fumetti
MZ027527		MZ027527	Nemouridae	Protonemura lateralis		59	Pr. lateralis/austriaca	54	63			L		Switzerland	GR	819686	178619	2.81969e+06	1.17862e+06	46.7225	10.3129	1729	11–15	7	2020	Blattner et al. (2021)	L. Blattner & S. Von Fumetti
MZ027528		MZ027528	Nemouridae	Protonemura lateralis		59	Pr. lateralis/austriaca	54	63			L		Switzerland	GR	819686	178619	2.81969e+06	1.17862e+06	46.7225	10.3129	1729	11–15	7	2020	Blattner et al. (2021)	L. Blattner & S. Von Fumetti
MZ027529		MZ027529	Nemouridae	Protonemura lateralis		59	Pr. lateralis/austriaca	54	63			L		Switzerland	GR	820054	178431	2.82006e+06	1.17843e+06	46.7207	10.3176	1719	11–15	7	2020	Blattner et al. (2021)	L. Blattner & S. Von Fumetti
MZ027530		MZ027530	Nemouridae	Protonemura lateralis		59	Pr. lateralis/austriaca	54	63			L		Switzerland	GR	806484	187369	2.80648e+06	1.18737e+06	46.8054	10.1442	1998	11–15	7	2020	Blattner et al. (2021)	L. Blattner & S. Von Fumetti
MZ027531		MZ027531	Nemouridae	Protonemura lateralis		59	Pr. lateralis/austriaca	54	63			L		Switzerland	GR	806484	187369	2.80648e+06	1.18737e+06	46.8054	10.1442	1998	11–15	7	2020	Blattner et al. (2021)	L. Blattner & S. Von Fumetti
MZ027532		MZ027532	Nemouridae	Protonemura lateralis		59	Pr. lateralis/austriaca	54	63			L		Switzerland	GR	806484	187369	2.80648e+06	1.18737e+06	46.8054	10.1442	1998	11–15	7	2020	Blattner et al. (2021)	L. Blattner & S. Von Fumetti
PLEAA099-20	GBIFCH00279816		Nemouridae	Protonemura lateralis	Protonemura lateralis	59	Pr. lateralis/austriaca	54	64			L		Switzerland	TI	683195	143823	2.6832e+06	1.14382e+06	46.4406	8.52124	1940	5	7	2008	Gattolliat et al. (2016)	V. Lubini
PLEAA216-20	GBIFCH00280003		Nemouridae	Protonemura lateralis	Protonemura lateralis	59	Pr. lateralis/austriaca	54	63			L		Switzerland	VS	580230	80510	2.58023e+06	1.08051e+06	45.8759	7.18403	2260	18	7	2010	Gattolliat et al. (2016)	P. Stucki
PLEAA438-20	GBIFCH00280363		Nemouridae	Protonemura lateralis	Protonemura lateralis	59	Pr. lateralis/austriaca	54	63			L		Switzerland	GR	793409	179735	2.79341e+06	1.17973e+06	46.7407	9.96982	2280	9	7	2010	Gattolliat et al. (2016)	V. Lubini
C1P10709		OR733733	Nemouridae	Protonemura nimborum		60	Pr. nimborum	55	66			A	F	Switzerland	NE	545694	200963	2.54569e+06	1.20096e+06	46.9575	6.72516	730	28	4	2010	Reding (2011); sequence published in this study	J.-P. Reding
E02G11	GBIFCH00280807	OR733892	Nemouridae	Protonemura nimborum		60	Pr. nimborum	55	66			A	M	Switzerland	JU	583670	237588	2.58367e+06	1.23759e+06	47.289	7.22276	585	6	4	2017	this study	J.-P. Reding
E02G12	GBIFCH00280853	OR733893	Nemouridae	Protonemura nimborum		60	Pr. nimborum	55	66			A	M	Switzerland	FR	593169	170819	2.59317e+06	1.17082e+06	46.6886	7.34934	1130	18	4	2016	this study	J.-P. Reding
E02H01	GBIFCH00280808	OR733894	Nemouridae	Protonemura nimborum		60	Pr. nimborum	55	66			A	F	Switzerland	VD	519160	170114	2.51916e+06	1.17011e+06	46.6773	6.38206	1000	22	4	2017	this study	J.-P. Reding
PLEAA169-20	GBIFCH00279910		Nemouridae	Protonemura nimborum	Protonemura nimborum	60	Pr. nimborum	55	66			A	M	Switzerland	VS	632580	142615	2.63258e+06	1.14261e+06	46.4341	7.86253	1770	22	5	2008	Gattolliat et al. (2016)	P. Stucki
PLEAA272-20	GBIFCH00280105		Nemouridae	Protonemura nimborum	Protonemura nimborum	60	Pr. nimborum	55	67			L		Switzerland	GR	812280	171747	2.81228e+06	1.17175e+06	46.6632	10.2129	1803	3	4	2012	Gattolliat et al. (2016)	S. Knispel
PLEAA331-20	GBIFCH00280233		Nemouridae	Protonemura nimborum	Protonemura nimborum	60	Pr. nimborum	55	67			L		Switzerland	GR	813827	181674	2.81383e+06	1.18167e+06	46.7519	10.2377	1690	2	3	2012	Gattolliat et al. (2016)	V. Lubini
C1P12061		OR733808	Nemouridae	Protonemura meyeri		61	Pr. meyeri	56	68			A	F	Switzerland	NE	556750	199500	2.55675e+06	1.1995e+06	46.9452	6.87055	434	3	4	2011	Reding (2011); sequence published in this study	J.-P. Reding
E01D10	GBIFCH00280775	OR733860	Nemouridae	Protonemura meyeri		61	Pr. meyeri	56	68			A	M	Switzerland	NE	548937	200817	2.54894e+06	1.20082e+06	46.9565	6.76778	618	13	3	2015	this study	A. Perez-Graber
PLEAA234-20	GBIFCH00280044		Nemouridae	Protonemura meyeri	Protonemura meyeri	61	Pr. meyeri	56	68			L		Switzerland	SG	722000	227576	2.722e+06	1.22758e+06	47.1879	9.04846	431	6	3	2012	Gattolliat et al. (2016)	U. Mürle
E23A07	GBIFCH01119127	OR733984	Nemouridae	Protonemura pennina		62	Pr. pennina	57	69	X		A	M	Switzerland	TI	700799	112747	2.7008e+06	1.11275e+06	46.1587	8.74356	394	21	4	2021	this study	S. Kohl
PLEAA135-20	GBIFCH00279852		Nemouridae	Protonemura pennina	Protonemura gr. auberti	62	Pr. pennina	57	69	X		A	F	Italy	PMN					45.5526	7.76421	1417	11	10	2014	Gattolliat et al. (2016)	G. Vinçon
PLEAA147-20	GBIFCH00279864		Nemouridae	Protonemura pennina	Protonemura gr. auberti	62	Pr. pennina	57	69	X		A	F	Italy	PMN					45.8187	8.29045	1054	11	10	2014	Gattolliat et al. (2016)	G. Vinçon
PLEAA190-20	GBIFCH00279954		Nemouridae	Protonemura pennina	Protonemura gr. auberti	62	Pr. pennina	57	69	X		A	F	Italy	PMN					45.5526	7.76421	1417	11	10	2014	Gattolliat et al. (2016)	G. Vinçon
PLEAA055-20	GBIFCH00279430		Nemouridae	Protonemura auberti	Protonemura auberti	63	Pr. auberti 1	57	69			A	M	Switzerland	GR	761793	186312	2.76179e+06	1.18631e+06	46.8083	9.5586	1580	12	6	2010	Gattolliat et al. (2016)	V. Lubini
PLEAA189-20	GBIFCH00279953		Nemouridae	Protonemura auberti	Protonemura cf. auberti	63	Pr. auberti 1	57	69			A	F	Italy	TAA					46.5797	11.6232	1440	18	9	2009	Gattolliat et al. (2016)	G. Vinçon
C1P12135		OR733810	Nemouridae	Protonemura risi		64	Pr. risi/auberti 2	58	70			L		Switzerland	VD	531400	190200	2.5314e+06	1.1902e+06	46.8594	6.53901	1236	4	5	2011	Reding (2011); sequence published in this study	J.-P. Reding
E23H07	GBIFCH00194422	OR734002	Nemouridae	Protonemura risi		64	Pr. risi/auberti 2	58	70			A	M	Switzerland	NE	534348	193676	2.53435e+06	1.19368e+06	46.8909	6.57716	761	1	6	2021	this study	S. Kohl
PLEAA011-20	GBIFCH00277523		Nemouridae	Protonemura risi	Protonemura risi	64	Pr. risi/auberti 2	58	70			A	M	Switzerland	SO	606550	234600	2.60655e+06	1.2346e+06	47.2623	7.52517	1011	24	6	2006	Gattolliat et al. (2016)	V. Lubini
PLEAA017-20	GBIFCH00277560		Nemouridae	Protonemura auberti	Protonemura auberti	64	Pr. risi/auberti 2	58	70			A	F	Switzerland	SG	725782	222000	2.72578e+06	1.222e+06	47.137	9.09679	510	3	6	2009	Gattolliat et al. (2016)	U. Mürle
PLEAA024-20	GBIFCH00277640		Nemouridae	Protonemura risi	Protonemura risi	64	Pr. risi/auberti 2	58	70			A	M	Switzerland	VD	541045	159310	2.54104e+06	1.15931e+06	46.5825	6.66946	828	30	6	2010	Gattolliat et al. (2016)	S. Knispel
PLEAA061-20	GBIFCH00279674		Nemouridae	Protonemura risi	Protonemura cf. risi	64	Pr. risi/auberti 2	58	70			L		Switzerland	ZH	679241	242065	2.67924e+06	1.24206e+06	47.3247	8.48688	545	19	6	2012	Gattolliat et al. (2016)	V. Lubini
C1P11111	GBIFCH00284218	OR733761	Nemouridae	Protonemura jurassica		65	Pr. brevistyla/jurassica	59	71			A	F	Switzerland	NE	532250	195900	2.53225e+06	1.1959e+06	46.9107	6.54931	796	6	8	2010	Reding (2011); sequence published in this study	J.-P. Reding
C1P11114		OR733762	Nemouridae	Protonemura jurassica		65	Pr. brevistyla/jurassica	59	71			A	F	Switzerland	NE	534373	193694	2.53437e+06	1.19369e+06	46.8911	6.57749	760	6	8	2010	Reding (2011); sequence published in this study	J.-P. Reding
C1P11243		OR733774	Nemouridae	Protonemura jurassica		65	Pr. brevistyla/jurassica	59	71			A	F	France	FR-25					46.7049	6.20913	946	20	7	2010	Reding (2011); sequence published in this study	A. Reding
C1P12178		OR733819	Nemouridae	Protonemura brevistyla		65	Pr. brevistyla/jurassica	59	72			A	M	France	FR-06					44.1483	7.56315	1803	4	8	2009	Reding (2011); sequence published in this study	G. Vinçon
C1P5884		OR733841	Nemouridae	Protonemura jurassica		65	Pr. brevistyla/jurassica	59	71			A	M	Switzerland	NE	532250	195900	2.53225e+06	1.1959e+06	46.9107	6.54931	796	6	7	2004	Reding (2011); sequence published in this study	J.-P. Reding
E01E01	GBIFCH00284210	OR733862	Nemouridae	Protonemura jurassica		65	Pr. brevistyla/jurassica	59	71			A	F	France	FR-25					47.0108	6.29958	529	21	3	2013	this study	A. Bolard
E01E02	GBIFCH00284215	OR733863	Nemouridae	Protonemura jurassica		65	Pr. brevistyla/jurassica	59	71			L		Switzerland	NE	534450	193850	2.53445e+06	1.19385e+06	46.8925	6.57848	753	7	7	2016	this study	J.-P. Reding
E01E03	GBIFCH00284194	OR733864	Nemouridae	Protonemura jurassica		65	Pr. brevistyla/jurassica	59	71			A	M	France	FR-25					47.0108	6.29958	529	21	3	2013	this study	A. Bolard
E01E04	GBIFCH00284208	OR733865	Nemouridae	Protonemura jurassica		65	Pr. brevistyla/jurassica	59	71			L		Switzerland	NE	534450	193850	2.53445e+06	1.19385e+06	46.8925	6.57848	753	7	7	2016	this study	J.-P. Reding
E01E05	GBIFCH00284204	OR733866	Nemouridae	Protonemura jurassica		65	Pr. brevistyla/jurassica	59	71			A	F	Switzerland	NE	532250	195900	2.53225e+06	1.1959e+06	46.9107	6.54931	796	6	8	2010	this study	J.-P. Reding
E01E06	GBIFCH00284219	OR733867	Nemouridae	Protonemura jurassica		65	Pr. brevistyla/jurassica	59	71			A	M	Switzerland	NE	532250	195900	2.53225e+06	1.1959e+06	46.9107	6.54931	796	6	8	2010	this study	J.-P. Reding
E02G10	GBIFCH00280814	OR733891	Nemouridae	Protonemura jurassica		65	Pr. brevistyla/jurassica	59	71			A	F	Switzerland	BE	569870	224200	2.56987e+06	1.2242e+06	47.1681	7.04123	739	20	4	2017	this study	J.-P. Reding
PLEAA065-20	GBIFCH00279782		Nemouridae	Protonemura brevistyla	Protonemura brevistyla	65	Pr. brevistyla/jurassica	59	71			A	M	Switzerland	SZ	701625	202785	2.70163e+06	1.20278e+06	46.9684	8.77409	735	10	7	2006	Gattolliat et al. (2016)	H. Vicentini
PLEAA066-20	GBIFCH00279783		Nemouridae	Protonemura brevistyla	Protonemura brevistyla	65	Pr. brevistyla/jurassica	59	71			L		Switzerland	GR	720595	165648	2.7206e+06	1.16565e+06	46.6312	9.01352	2194	5	7	2012	Gattolliat et al. (2016)	V. Lubini
PLEAA421-20	GBIFCH00280346		Nemouridae	Protonemura brevistyla	Protonemura brevistyla	65	Pr. brevistyla/jurassica	59	73			A	M	Switzerland	TI	683470	144695	2.68347e+06	1.14469e+06	46.4484	8.52498	2069	5	8	2008	Gattolliat et al. (2016)	V. Lubini
PLEAA131-20	GBIFCH00279848		Nemouridae	Protonemura nimborella	Protonemura nimborella	66	Pr. nimborella	60	74			A	F	Switzerland	VD	575575	127810	2.57557e+06	1.12781e+06	46.3013	7.12162	1660	23	9	2006	Gattolliat et al. (2016)	P. Stucki
PLEAA391-20	GBIFCH00280316		Nemouridae	Protonemura nimborella	Protonemura nimborella	66	Pr. nimborella	60	74			A	M	Switzerland	VD	577925	126390	2.57792e+06	1.12639e+06	46.2886	7.15219	1930	24	9	2006	Gattolliat et al. (2016)	V. Lubini
PLEAA408-20	GBIFCH00280333		Nemouridae	Protonemura nimborella	Protonemura nimborella	66	Pr. nimborella	60	74			A	F	Switzerland	NW	673747	181929	2673748	1181929	46.7844	8.40442	1927	17	8	2011	Gattolliat et al. (2016)	V. Lubini
PLEAA184-20	GBIFCH00279925		Nemouridae	Protonemura algovia	Protonemura algovia	67	Pr. algovia	61	75			A	F	Switzerland	GR	816320	170250	2.81632e+06	1.17025e+06	46.6484	10.2649	1960	23	10	2012	Gattolliat et al. (2016)	J. Ortlepp
PLEAA433-20	GBIFCH00280358		Nemouridae	Protonemura algovia	Protonemura algovia	67	Pr. algovia	61	75			L		Switzerland	GR	817160	164657	2.81716e+06	1.16466e+06	46.5979	10.2733	2016	13	8	2011	Gattolliat et al. (2016)	V. Lubini
C1P11080		OR733757	Nemouridae	Protonemura nitida		68	Pr. nitida	62	76			A	M	France	FR-39					46.6658	6.07677	876	20	7	2010	Reding (2011); sequence published in this study	A. Reding
C1P11237		OR733772	Nemouridae	Protonemura nitida		68	Pr. nitida	62	76			A	F	France	FR-25					47.3219	6.43757	333	21	7	2010	Reding (2011); sequence published in this study	A. Reding
C1P11993		OR733807	Nemouridae	Protonemura nitida		68	Pr. nitida	62	76			A	F	Switzerland	NE	548950	211750	2.54895e+06	1.21175e+06	47.0548	6.76672	951	29	10	2009	Reding (2011); sequence published in this study	J.-P. Reding
C1P1535		OR733832	Nemouridae	Protonemura nitida		68	Pr. nitida	63	77			A	F	Switzerland	VD	530500	189500	2.5305e+06	1.1895e+06	46.853	6.52732	1130	12	10	1994	Reding (2011); sequence published in this study	J.-P. Reding
C1P9289		OR733855	Nemouridae	Protonemura nitida		68	Pr. nitida	62	76			A	M	Switzerland	NE	532250	195900	2.53225e+06	1.1959e+06	46.9107	6.54931	796	7	10	2009	Reding (2011); sequence published in this study	J.-P. Reding
PLEAA125-20	GBIFCH00279842		Nemouridae	Protonemura nitida	Protonemura nitida	68	Pr. nitida	62	76			A	M	France	FR-01					46.2969	6.02857	538	26	9	2011	Gattolliat et al. (2016)	S. Knispel
PLEAA424-20	GBIFCH00280349		Nemouridae	Protonemura nitida	Protonemura nitida	68	Pr. nitida	62	76			A	M	Switzerland	SG	734137	231148	2.73414e+06	1.23115e+06	47.2176	9.20962	760	22	8	2011	Gattolliat et al. (2016)	V. Lubini
PLEAA432-20	GBIFCH00280357		Nemouridae	Protonemura nitida	Protonemura nitida	68	Pr. nitida	62	76			A	F	Switzerland	GR	713194	174927	2.71319e+06	1.17493e+06	46.7159	8.91919	1190	9	9	2009	Gattolliat et al. (2016)	S. Knispel
C1P11104		OR733760	Nemouridae	Protonemura intricata		69	Pr. intricata	64	78			A	F	Switzerland	VD	531400	190200	2.5314e+06	1.1902e+06	46.8594	6.53901	1236	27	7	2010	Reding (2011); sequence published in this study	A. Reding
PLEAA221-20	GBIFCH00280008		Nemouridae	Protonemura intricata	Protonemura intricata	69	Pr. intricata	64	78			L		Switzerland	LU	641198	213401	2.6412e+06	1.2134e+06	47.0703	7.98103	700	8	5	2012	Gattolliat et al. (2016)	V. Lubini
PLEAA323-20	GBIFCH00280225		Nemouridae	Protonemura intricata	Protonemura intricata	69	Pr. intricata	64	78			L		Switzerland	AG	637200	238500	2.6372e+06	1.2385e+06	47.2963	7.93046	425	15	4	2009	Gattolliat et al. (2016)	H. Vicentini
PLEAA378-20	GBIFCH00280303		Nemouridae	Protonemura intricata	Protonemura intricata	69	Pr. intricata	64	78			L		Switzerland	SG	731275	246750	2.73128e+06	1.24675e+06	47.3585	9.17641	730	5	5	2009	Gattolliat et al. (2016)	V. Lubini
C1P6695		OR733848	Nemouridae	Protonemura praecox		70	Pr. praecox	65	79			A	M	Switzerland	VD	528781	188688	2.52878e+06	1.18869e+06	46.8455	6.5049	1000	6	4	2007	Reding (2011); sequence published in this study	J.-P. Reding
PLEAA008-20	GBIFCH00277494		Nemouridae	Protonemura praecox	Protonemura cf. praecox	70	Pr. praecox	65	79			L		Switzerland	GR	731546	176363	2.73155e+06	1.17636e+06	46.7255	9.15956	1580	9	5	2008	Gattolliat et al. (2016)	V. Lubini
PLEAA037-20	GBIFCH00278500		Nemouridae	Protonemura praecox	Protonemura cf. praecox	70	Pr. praecox	66	80			A	F	Switzerland	AG	646364	255248	2.64636e+06	1.25525e+06	47.4464	8.05335	510	20	4	2007	Gattolliat et al. (2016)	V. Lubini
C1P12145		OR733812	Nemouridae	Nemoura mortoni		71	Ne. mortoni	67	81			A	F	Switzerland	VD	530500	189500	2.5305e+06	1.1895e+06	46.853	6.52732	1130	4	5	2011	Reding (2011); sequence published in this study	J.-P. Reding
MZ046708		MZ046708	Nemouridae	Nemoura mortoni		71	Ne. mortoni	67	81			L		Switzerland	GR	811548	172016	2.81155e+06	1.17202e+06	46.6658	10.2035	1840	11–15	7	2020	Blattner et al. (2021)	L. Blattner & S. Von Fumetti
PLEAA172-20	GBIFCH00279913		Nemouridae	Nemoura mortoni	Nemoura mortoni	71	Ne. mortoni	67	81			L		Switzerland	VS	580500	79790	2.5805e+06	1.07979e+06	45.8695	7.18754	2400	18	7	2010	Gattolliat et al. (2016)	P. Stucki
PLEAA177-20	GBIFCH00279918		Nemouridae	Nemoura mortoni	Nemoura mortoni	71	Ne. mortoni	67	81			L		Switzerland	GR	719875	164507	2.71988e+06	1.16451e+06	46.621	9.00382	2211	4	7	2012	Gattolliat et al. (2016)	V. Lubini
PLEAA301-20	GBIFCH00280180		Nemouridae	Nemoura mortoni	Nemoura mortoni	71	Ne. mortoni	67	81			L		Switzerland	BE	665065	177085	2.66507e+06	1.17708e+06	46.7418	8.29004	1230	7	7	2009	Gattolliat et al. (2016)	P. Stucki
PLEAA163-20	GBIFCH00279880		Nemouridae	Nemoura undulata	Nemoura undulata	72	Ne. undulata	68	82			L		Switzerland	GR	814425	171525	2.81443e+06	1.17153e+06	46.6605	10.2408	1925	17	5	2012	Gattolliat et al. (2016)	V. Lubini
PLEAA321-20	GBIFCH00280223		Nemouridae	Nemoura undulata	Nemoura undulata	72	Ne. undulata	68	82			A	F	Switzerland	GR	804604	171842	2.8046e+06	1.17184e+06	46.6664	10.1127	1820	16	6	2012	Gattolliat et al. (2016)	S. Knispel
C1P12134		OR733809	Nemouridae	Nemoura marginata		73	Ne. marginata	69	83			A	M	Switzerland	VD	531400	190200	2.5314e+06	1.1902e+06	46.8594	6.53901	1236	4	5	2011	Reding (2011); sequence published in this study	J.-P. Reding
PLEAA414-20	GBIFCH00280339		Nemouridae	Nemoura marginata	Nemoura marginata	73	Ne. marginata	69	83			A	M	Switzerland	BE	615000	203464	2.615e+06	1.20346e+06	46.9821	7.6358	660	16	4	2010	Gattolliat et al. (2016)	E. Sandoz
PLEAA428-20	GBIFCH00280353		Nemouridae	Nemoura marginata	Nemoura marginata	73	Ne. marginata	69	83			A	M	Switzerland	LU	639000	219096	2.639e+06	1.2191e+06	47.1217	7.95259	624	11	5	2010	Gattolliat et al. (2016)	S. Knispel
PLEAA431-20	GBIFCH00280356		Nemouridae	Nemoura marginata	Nemoura marginata	73	Ne. marginata	69	83			A	M	Switzerland	VD	542018	159064	2.54202e+06	1.15906e+06	46.5803	6.68219	801	3	5	2010	Gattolliat et al. (2016)	S. Knispel
E17D04	GBIFCH00658209	OR733910	Nemouridae	Nemoura cf. rivorum		74	Ne. cf. rivorum	70	84	X		A	F	Switzerland	GR	825132	178932	2.82513e+06	1.17893e+06	46.7236	10.3842	2348	30	7	2019	this study	C. Rösti
E19E09	GBIFCH00194331	OR733954	Nemouridae	Nemoura cf. rivorum		74	Ne. cf. rivorum	70	84	X		A	M	Switzerland	GR	825132	178932	2.82513e+06	1.17893e+06	46.7236	10.3842	2348	30	7	2019	this study	C. Rösti
E19E05	GBIFCH00194299	OR733950	Nemouridae	Nemoura pesarinii		75	Ne. pesarinii	71	85	X	X	A	M	Switzerland	TI	724926	109057	2.72493e+06	1.10906e+06	46.1214	9.05484	1439	9	5	2020	this study	C. Rösti
E19F05	GBIFCH00194300	OR733957	Nemouridae	Nemoura pesarinii		75	Ne. pesarinii	71	85	X	X	A	F	Italy	PMN					45.6172	7.97959	1193	9	5	2019	this study	C. Rösti
PLEAA191-20	GBIFCH00279955		Nemouridae	Nemoura minima	Nemoura minima	76	Ne. minima	72	86			A	M	Switzerland	VD	560580	148000	2.56058e+06	1.148e+06	46.4822	6.92529	1054	29	4	2010	Gattolliat et al. (2016)	S. Knispel
PLEAA204-20	GBIFCH00279968		Nemouridae	Nemoura minima	Nemoura minima	76	Ne. minima	72	86			L		Switzerland	SG	731275	246750	2.73128e+06	1.24675e+06	47.3585	9.17641	730	5	5	2009	Gattolliat et al. (2016)	V. Lubini
C1P10569		OR733731	Nemouridae	Nemoura cambrica		77	Ne. cambrica	73	87			A	M	Switzerland	VD	530500	189500	2.5305e+06	1.1895e+06	46.853	6.52732	1130	1	5	2003	Reding (2011); sequence published in this study	J.-P. Reding
PLEAA122-20	GBIFCH00279839		Nemouridae	Nemoura cambrica	Nemoura cambrica	77	Ne. cambrica	73	87			A	M	Switzerland	VD	543650	158850	2.54365e+06	1.15885e+06	46.5785	6.7035	855	18	5	2010	Gattolliat et al. (2016)	S. Knispel
PLEAA256-20	GBIFCH00280089		Nemouridae	Nemoura cambrica	Nemoura cambrica	77	Ne. cambrica	73	87			A	M	Switzerland	SG	729125	250080	2.72913e+06	1.25008e+06	47.3889	9.14892	725	21	5	2009	Gattolliat et al. (2016)	V. Lubini
PLEAA278-20	GBIFCH00280134		Nemouridae	Nemoura cambrica	Nemoura cambrica	77	Ne. cambrica	73	87			A	M	Switzerland	LU	639000	219096	2.639e+06	1.2191e+06	47.1217	7.95259	624	11	5	2010	Gattolliat et al. (2016)	S. Knispel
PLEAA112-20	GBIFCH00279829		Nemouridae	Nemoura uncinata	Nemoura uncinata	78	Ne. uncinata	74	88			L		Switzerland	SG	742613	253449	2.74261e+06	1.25345e+06	47.4164	9.32858	583	15	3	2012	Gattolliat et al. (2016)	V. Lubini
PLEAA118-20	GBIFCH00279835		Nemouridae	Nemoura uncinata	Nemoura uncinata	78	Ne. uncinata	74	88			L		Switzerland	SG	730577	234583	2.73058e+06	1.23458e+06	47.2492	9.16364	680	1	3	2013	Gattolliat et al. (2016)	V. Lubini
PLEAA429-20	GBIFCH00280354		Nemouridae	Nemoura uncinata	Nemoura uncinata	78	Ne. uncinata	74	88			A	M	Switzerland	SG	730242	246057	2.73024e+06	1.24606e+06	47.3525	9.16254	800	7	5	2009	Gattolliat et al. (2016)	C. Meier
MZ046709		MZ046709	Nemouridae	Nemoura sinuata		79	Ne. sinuata	76	90			L		Switzerland	GR	809524	169110	2.80953e+06	1.16911e+06	46.6403	10.1757	1753	11–15	7	2020	Blattner et al. (2021)	L. Blattner & S. Von Fumetti
MZ046720		MZ046720	Nemouridae	sp.		79	Ne. sinuata	76	90			L		Switzerland	GR	810945	172506	2.81095e+06	1.17251e+06	46.6704	10.1958	1962	11–15	7	2020	Blattner et al. (2021)	L. Blattner & S. Von Fumetti
PLEAA137-20	GBIFCH00279854		Nemouridae	Nemoura sinuata	Nemoura sinuata	79	Ne. sinuata	75	89			A	F	Switzerland	BE	632000	155892	2.632e+06	1.15589e+06	46.5536	7.85591	2024	23	6	2010	Gattolliat et al. (2016)	S. Knispel
PLEAA238-20	GBIFCH00280048		Nemouridae	Nemoura sinuata	Nemoura sinuata	79	Ne. sinuata	75	89			A	M	Switzerland	BE	667310	178980	2.66731e+06	1.17898e+06	46.7586	8.3197	1460	4	7	2010	Gattolliat et al. (2016)	P. Stucki
PLEAA332-20	GBIFCH00280234		Nemouridae	Nemoura sinuata	Nemoura sinuata	79	Ne. sinuata	75	89			A	F	Switzerland	GR	727513	158131	2.72751e+06	1.15813e+06	46.5623	9.10176	1940	17	6	2012	Gattolliat et al. (2016)	V. Lubini
PLEAA142-20	GBIFCH00279859		Nemouridae	Nemoura flexuosa	Nemoura flexuosa	80	Ne. flexuosa	78	91			L		Switzerland	GE	486715	117735	2.48671e+06	1.11774e+06	46.2015	5.97091	440	10	3	2011	Gattolliat et al. (2016)	S. Knispel
PLEAA156-20	GBIFCH00279873		Nemouridae	Nemoura flexuosa	Nemoura flexuosa	80	Ne. flexuosa	77	91			L		Switzerland	ZH	699219	248930	2.69922e+06	1.24893e+06	47.3837	8.75264	530	29	3	2012	Gattolliat et al. (2016)	V. Lubini
PLEAA211-20	GBIFCH00279998		Nemouridae	Nemoura flexuosa	Nemoura flexuosa	80	Ne. flexuosa	77	91			L		Switzerland	VD	538930	176970	2.53893e+06	1.17697e+06	46.7411	6.63952	460	23	2	2011	Gattolliat et al. (2016)	S. Knispel
PLEAA032-20	GBIFCH00278406		Nemouridae	Nemoura obtusa	Nemoura obtusa	81	Ne. obtusa	79	92			A	M	Switzerland	SZ	708400	205300	2.7084e+06	1.2053e+06	46.9899	8.86371	1560	5	7	2009	Gattolliat et al. (2016)	V. Lubini
PLEAA138-20	GBIFCH00279855		Nemouridae	Nemoura obtusa	Nemoura obtusa	81	Ne. obtusa	79	92			L		Switzerland	GR	777452	141709	2.77745e+06	1.14171e+06	46.4032	9.74648	2010	27	7	2013	Gattolliat et al. (2016)	V. Lubini
PLEAA436-20	GBIFCH00280361		Nemouridae	Nemoura obtusa	Nemoura obtusa	81	Ne. obtusa	79	92			A	M	Switzerland	GR	734100	174703	2.7341e+06	1.1747e+06	46.71	9.19247	830	8	7	2007	Gattolliat et al. (2016)	V. Lubini
PLEAA423-20	GBIFCH00280348		Nemouridae	Nemoura sciurus	Nemoura sciurus	82	Ne. sciurus	80	93			L		Switzerland	VD	543650	158850	2.54365e+06	1.15885e+06	46.5785	6.7035	855	18	3	2010	Gattolliat et al. (2016)	S. Knispel
PLEAA425-20	GBIFCH00280350		Nemouridae	Nemoura sciurus	Nemoura sciurus	82	Ne. sciurus	80	93			L		Switzerland	VD	544450	158260	2.54445e+06	1.15826e+06	46.5733	6.71401	850	3	3	2010	Gattolliat et al. (2016)	S. Knispel
PLEAA435-20	GBIFCH00280360		Nemouridae	Nemoura sciurus	Nemoura sciurus	82	Ne. sciurus	80	93			L		Switzerland	VD	542018	159064	2.54202e+06	1.15906e+06	46.5803	6.68219	801	2	3	2010	Gattolliat et al. (2016)	S. Knispel
C1P5487		OR733839	Nemouridae	Nemoura dubitans		83	Ne. dubitans	81	94			L		Switzerland	NE	541001	206397	2.541e+06	1.2064e+06	47.006	6.6628	1046	10	5	2005	Reding (2011); sequence published in this study	J.-P. Reding
PLEAA090-20	GBIFCH00279807		Nemouridae	Nemoura dubitans	Nemoura dubitans	83	Ne. dubitans	81	94			A	F	Switzerland	ZH	702751	244753	2.70275e+06	1.24475e+06	47.3456	8.79845	540	26	5	2008	Gattolliat et al. (2016)	V. Lubini
C1P4787		OR733835	Nemouridae	Nemoura avicularis		84	Ne. avicularis	82	95			A	F	Switzerland	NE	545775	200425	2.54577e+06	1.20043e+06	46.9527	6.72629	720	17	4	1999	Reding (2011); sequence published in this study	J.-P. Reding
C1P6637		OR733847	Nemouridae	Nemoura avicularis		84	Ne. avicularis	82	95			A	M	Switzerland	NE	547000	200485	2.547e+06	1.20049e+06	46.9533	6.74237	687	27	3	2007	Reding (2011); sequence published in this study	J.-P. Reding
E01D09	GBIFCH00280776	OR733859	Nemouridae	Nemoura avicularis		84	Ne. avicularis	82	95			L		Switzerland	NE	548080	200403	2.54808e+06	1.2004e+06	46.9527	6.75658	630	6	3	2015	this study	A. Perez-Graber
E23G06	GBIFCH01119125	OR733998	Nemouridae	Nemoura avicularis		84	Ne. avicularis	83	96			A	F	Switzerland	TI	717991	109651	2.71799e+06	1.10965e+06	46.128	8.96529	941	17	4	2021	this study	S. Kohl
E23G07	GBIFCH00194421	OR733999	Nemouridae	Nemoura avicularis		84	Ne. avicularis	82	95			A	M	Switzerland	NE	534348	193676	2.53435e+06	1.19368e+06	46.8909	6.57716	761	1	6	2021	this study	S. Kohl
E23H06	GBIFCH01119126	OR734001	Nemouridae	Nemoura avicularis		84	Ne. avicularis	83	96			A	M	Switzerland	TI	717991	109651	2.71799e+06	1.10965e+06	46.128	8.96529	941	17	4	2021	this study	S. Kohl
PLEAA371-20	GBIFCH00280296		Nemouridae	Nemoura avicularis	Nemoura avicularis	84	Ne. avicularis	82	95			L		Switzerland	NE	549321	207143	2.54932e+06	1.20714e+06	47.0134	6.77212	1000	1	5	2009	Gattolliat et al. (2016)	P. Stucki
PLEAA405-20	GBIFCH00280330		Nemouridae	Nemoura avicularis	Nemoura avicularis	84	Ne. avicularis	82	95			A	M	Switzerland	NE	549321	207143	2.54932e+06	1.20714e+06	47.0134	6.77212	1000	1	5	2009	Gattolliat et al. (2016)	P. Stucki
C1P6107		OR733843	Nemouridae	Nemoura cinerea		85	Ne. cinerea	84	97			A	F	Switzerland	VD	525700	188000	2.5257e+06	1.188e+06	46.839	6.46463	1085	21	5	2002	Reding (2011); sequence published in this study	J.-P. Reding
E17A04	GBIFCH00658206	OR733903	Nemouridae	Nemoura cinerea selene		85	Ne. cinerea	85	99			A	M	Switzerland	TI	712030	97692.7	2.71203e+06	1.09769e+06	46.0215	8.88532	809	19	5	2018	this study	C. Rösti
E17B04	GBIFCH00658207	OR733906	Nemouridae	Nemoura cinerea selene		85	Ne. cinerea	85	99			A	M	Switzerland	TI	706058	155388	2.70606e+06	1.15539e+06	46.5414	8.82135	1787	20	6	2020	this study	C. Rösti
E17C04	GBIFCH00658208	OR733908	Nemouridae	Nemoura cinerea cinerea		85	Ne. cinerea	84	97			A	F	Switzerland	VD	583736	134494	2.58374e+06	1.13449e+06	46.3616	7.22731	1405	6	5	2020	this study	C. Rösti
E17H03	GBIFCH00658205	OR733917	Nemouridae	Nemoura cinerea cinerea		85	Ne. cinerea	84	97			A	F	Switzerland	VD	583736	134494	2.58374e+06	1.13449e+06	46.3616	7.22731	1405	6	5	2020	this study	C. Rösti
PLEAA094-20	GBIFCH00279811		Nemouridae	Nemoura cinerea	Nemoura cinerea	85	Ne. cinerea	84	97			L		Switzerland	NE	547184	205183	2.54718e+06	1.20518e+06	46.9956	6.74424	995	2	5	2009	Gattolliat et al. (2016)	P. Stucki
PLEAA263-20	GBIFCH00280096		Nemouridae	Nemoura cinerea	Nemoura cinerea	85	Ne. cinerea	85	98			L		Switzerland	GR	718400	175200	2.7184e+06	1.1752e+06	46.7175	8.98732	1885	26	6	2001	Gattolliat et al. (2016)	V. Lubini
PLEAA265-20	GBIFCH00280098		Nemouridae	Nemoura cinerea	Nemoura cinerea	85	Ne. cinerea	85	98			A	F	Switzerland	ZH	707200	245800	2.7072e+06	1.2458e+06	47.3543	8.85756	777	24	4	2008	Gattolliat et al. (2016)	V. Lubini
C1P12515		OR733827	Nemouridae	Amphinemura triangularis		86	A. triangularis	86	100			A	F	Switzerland	NE	548750	200750	2.54875e+06	1.20075e+06	46.9558	6.76533	630	15	4	2009	Reding (2011); sequence published in this study	J.-P. Reding
E01D07	GBIFCH00280771	OR733857	Nemouridae	Amphinemura triangularis		86	A. triangularis	86	100			A	F	Switzerland	NE	548080	200403	2.54808e+06	1.2004e+06	46.9527	6.75658	630	4	6	2015	this study	A. Perez-Graber
PLEAA111-20	GBIFCH00279828		Nemouridae	Amphinemura triangularis	Amphinemura triangularis	86	A. triangularis	86	100			L		Switzerland	LU	641198	213401	2.6412e+06	1.2134e+06	47.0703	7.98103	700	8	5	2012	Gattolliat et al. (2016)	V. Lubini
PLEAA145-20	GBIFCH00279862		Nemouridae	Amphinemura triangularis	Amphinemura sulcicollis	86	A. triangularis	86	100			L		Switzerland	VD	569100	125875	2.5691e+06	1.12588e+06	46.2836	7.03772	700	26	3	2012	Gattolliat et al. (2016)	S. Knispel
PLEAA309-20	GBIFCH00280188		Nemouridae	Amphinemura triangularis	Amphinemura triangularis	86	A. triangularis	86	100			L		Switzerland	AG	637194	238503	2.63719e+06	1.2385e+06	47.2964	7.93038	420	27	4	2012	Gattolliat et al. (2016)	S. Knispel
C1P10501		OR733730	Nemouridae	Amphinemura sulcicollis		87	A. sulcicollis	88	102			A	F	Switzerland	NE	532250	195900	2.53225e+06	1.1959e+06	46.9107	6.54931	796	16	7	2008	Reding (2011); sequence published in this study	J.-P. Reding
C1P12228		OR733825	Nemouridae	Amphinemura sulcicollis		87	A. sulcicollis	87	101			L		Switzerland	VD	530500	189500	2.5305e+06	1.1895e+06	46.853	6.52732	1130	18	5	2011	Reding (2011); sequence published in this study	J.-P. Reding
E19F07	GBIFCH00194316	OR733959	Nemouridae	Amphinemura sulcicollis		87	A. sulcicollis	87	101			A	F	Switzerland	TI	724467	84188.2	2.72447e+06	1.08419e+06	45.8978	9.04232	538	8	5	2020	this study	C. Rösti
PLEAA101-20	GBIFCH00279818		Nemouridae	Amphinemura sulcicollis	Amphinemura sulcicollis	87	A. sulcicollis	87	101			A	M	Switzerland	SG	731883	243576	2.73188e+06	1.24358e+06	47.3299	9.18352	760	21	5	2009	Gattolliat et al. (2016)	V. Lubini
C1P11512		OR733784	Nemouridae	Amphinemura standfussi		88	A. standfussi	89	103			A	M	Switzerland	NE	542206	203488	2.54221e+06	1.20349e+06	46.9799	6.67902	1130	1	9	2010	Reding (2011); sequence published in this study	J.-P. Reding
E19E07	GBIFCH00194315	OR733952	Nemouridae	Amphinemura standfussi		88	A. standfussi	89	103			A	M	Switzerland	GR	816409	169814	2.81641e+06	1.16981e+06	46.6445	10.2659	1980	29	7	2019	this study	C. Rösti
PLEAA403-20	GBIFCH00280328		Nemouridae	Amphinemura standfussi	Amphinemura standfussi	88	A. standfussi	89	103			A	F	Switzerland	GR	822950	204555	2.82295e+06	1.20456e+06	46.9546	10.3682	1840	13	9	2006	Gattolliat et al. (2016)	P. Stucki
C1P11098		OR733759	Nemouridae	Nemurella pictetii		89	Nl. pictetii	90	104			A	F	Switzerland	VD	531400	190200	2.5314e+06	1.1902e+06	46.8594	6.53901	1236	27	7	2010	Reding (2011); sequence published in this study	A. Reding
MZ046710		MZ046710	Nemouridae	Nemurella pictetii		89	Nl. pictetii	90	105			L		Switzerland	GR	810131	168584	2.81013e+06	1.16858e+06	46.6354	10.1834	1660	11–15	7	2020	Blattner et al. (2021)	L. Blattner & S. Von Fumetti
PLEAA086-20	GBIFCH00279803		Nemouridae	Nemurella pictetii	Nemurella pictetii	89	Nl. pictetii	90	104			A	F	Switzerland	GL	724170	215900	2.72417e+06	1.2159e+06	47.0825	9.07387	445	1	5	2007	Gattolliat et al. (2016)	V. Lubini
PLEAA244-20	GBIFCH00280054		Nemouridae	Nemurella pictetii	Nemurella pictetii	89	Nl. pictetii	90	105			L		Switzerland	GR	729325	160880	2.72933e+06	1.16088e+06	46.5867	9.12615	1957	16	6	2012	Gattolliat et al. (2016)	V. Lubini
PLEAA367-20	GBIFCH00280292		Nemouridae	Nemurella pictetii	Nemurella pictetii	89	Nl. pictetii	90	104			A	F	Switzerland	VD	543650	158850	2.54365e+06	1.15885e+06	46.5785	6.7035	855	18	5	2010	Gattolliat et al. (2016)	S. Knispel
C1P10716		OR733736	Perlodidae	Isoperla group grammatica		90	I. grammatica/oxylepis/felderorum	91	106			L		Switzerland	NE	548750	200750	2.54875e+06	1.20075e+06	46.9558	6.76533	630	28	4	2010	Reding (2011); sequence published in this study	J.-P. Reding
C1P10717		OR733737	Perlodidae	Isoperla group grammatica		90	I. grammatica/oxylepis/felderorum	91	106			L		Switzerland	NE	548750	200750	2.54875e+06	1.20075e+06	46.9558	6.76533	630	28	4	2010	Reding (2011); sequence published in this study	J.-P. Reding
E01D08	GBIFCH00280777	OR733858	Perlodidae	Isoperla oxylepis		90	I. grammatica/oxylepis/felderorum	91	106			A	M	Switzerland	NE	548937	200817	2.54894e+06	1.20082e+06	46.9565	6.76778	618	26	6	2015	this study	A. Perez-Graber
E02G01	GBIFCH00280813	OR733883	Perlodidae	Isoperla grammatica		90	I. grammatica/oxylepis/felderorum	91	107			A	M	Switzerland	FR	590933	186034	2.59093e+06	1.18603e+06	46.8254	7.31981	653	5	6	2012	this study	J.-P. Reding
E02G03	GBIFCH00280857	OR733884	Perlodidae	Isoperla group grammatica		90	I. grammatica/oxylepis/felderorum	91	106			A	F	Switzerland	NE	548750	200750	2.54875e+06	1.20075e+06	46.9558	6.76533	630	28	4	2017	this study	J.-P. Reding
E02G04	GBIFCH00280815	OR733885	Perlodidae	Isoperla group grammatica		90	I. grammatica/oxylepis/felderorum	91	106			L		Switzerland	VD	544334	173298	2.54433e+06	1.1733e+06	46.7086	6.71068	530	25	4	2012	this study	J.-P. Reding
E15C02	GBIFCH00658172	OR733899	Perlodidae	Isoperla grammatica		90	I. grammatica/oxylepis/felderorum	91	106			A	M	Switzerland	OW	650923	195303	2.65092e+06	1.1953e+06	46.9069	8.10703	1475	5	7	2019	this study	S. Kohl
E17A03	GBIFCH00658198	OR733902	Perlodidae	Isoperla grammatica		90	I. grammatica/oxylepis/felderorum	91	107			A	F	Switzerland	ZH	705499	255364	2.7055e+06	1.25536e+06	47.4406	8.83731	541	21	4	2020	this study	C. Rösti
E17D03	GBIFCH00658201	OR733909	Perlodidae	Isoperla felderorum		90	I. grammatica/oxylepis/felderorum	91	106			A	M	Switzerland	BE	600506	201577	2.60051e+06	1.20158e+06	46.9653	7.44528	495	2	5	2020	this study	C. Rösti
E17E03	GBIFCH00658202	OR733911	Perlodidae	Isoperla felderorum		90	I. grammatica/oxylepis/felderorum	91	107			A	M	Switzerland	BE	600506	201577	2.60051e+06	1.20158e+06	46.9653	7.44528	495	2	5	2020	this study	C. Rösti
E17F03	GBIFCH00658203	OR733913	Perlodidae	Isoperla felderorum		90	I. grammatica/oxylepis/felderorum	91	107			A	F	Switzerland	BE	600506	201577	2.60051e+06	1.20158e+06	46.9653	7.44528	495	2	5	2020	this study	C. Rösti
E17G03	GBIFCH00658204	OR733915	Perlodidae	Isoperla felderorum		90	I. grammatica/oxylepis/felderorum	91	107			A	F	Switzerland	BE	600506	201577	2.60051e+06	1.20158e+06	46.9653	7.44528	495	2	5	2020	this study	C. Rösti
E19A08	GBIFCH00194319	OR733923	Perlodidae	Isoperla oxylepis		90	I. grammatica/oxylepis/felderorum	91	107			A	M	Switzerland	NE	549335	201065	2.54933e+06	1.20107e+06	46.9587	6.77298	611	1	6	2020	this study	C. Rösti
E19H12	GBIFCH00194354	OR733974	Perlodidae	Isoperla group grammatica		90	I. grammatica/oxylepis/felderorum	91	106			A	M	Switzerland	NE	548751	200750	2.54875e+06	1.20075e+06	46.9559	6.76535	630	4	5	2021	this study	J.-P. Reding
PLEAA243-20	GBIFCH00280053		Perlodidae	Isoperla grammatica	Isoperla grammatica	90	I. grammatica/oxylepis/felderorum	91	107			L		Switzerland	AG	634429	239712	2.63443e+06	1.23971e+06	47.3074	7.89392	405	27	4	2012	Gattolliat et al. (2016)	S. Knispel
PLEAA324-20	GBIFCH00280226		Perlodidae	Isoperla grammatica	Isoperla grammatica	90	I. grammatica/oxylepis/felderorum	91	106			L		Switzerland	BE	606030	183255	2.60603e+06	1.18325e+06	46.8004	7.51762	550	17	3	2007	Gattolliat et al. (2016)	P. Stucki
C1P12226		OR733824	Perlodidae	Isoperla rivulorum		91	I. rivulorum	92	108			L		Switzerland	VD	530500	189500	2.5305e+06	1.1895e+06	46.853	6.52732	1130	18	5	2011	Reding (2011); sequence published in this study	J.-P. Reding
E15D02	GBIFCH00658173	OR733900	Perlodidae	Isoperla rivulorum		91	I. rivulorum	92	108			A	F	Switzerland	OW	650923	195303	2.65092e+06	1.1953e+06	46.9069	8.10703	1475	5	7	2019	this study	S. Kohl
MZ046707		MZ046707	Perlodidae	Isoperla rivulorum		91	I. rivulorum	92	108			L		Switzerland	GR	811548	172016	2.81155e+06	1.17202e+06	46.6658	10.2035	1840	11–15	7	2020	Blattner et al. (2021)	L. Blattner & S. Von Fumetti
PLEAA171-20	GBIFCH00279912		Perlodidae	Isoperla rivulorum	Isoperla rivulorum	91	I. rivulorum	92	108			L		Switzerland	GL	730532	205431	2.73053e+06	1.20543e+06	46.9871	9.15461	840	23	3	2010	Gattolliat et al. (2016)	V. Lubini
PLEAA237-20	GBIFCH00280047		Perlodidae	Isoperla rivulorum	Isoperla rivulorum	91	I. rivulorum	92	108			L		Switzerland	VD	574753	122338	2.57475e+06	1.12234e+06	46.252	7.11126	1250	6	7	2008	Gattolliat et al. (2016)	M. Sartori
E17B03	GBIFCH00658199	OR733905	Perlodidae	Isoperla orobica		92	I. orobica	93	109	X	X	A	M	Switzerland	VS	651679	111122	2.65168e+06	1.11112e+06	46.1496	8.10752	1400	24	8	2020	this study	C. Rösti
E17C03	GBIFCH00658200	OR733907	Perlodidae	Isoperla orobica		92	I. orobica	93	109	X	X	A	F	Switzerland	VS	651679	111122	2.65168e+06	1.11112e+06	46.1496	8.10752	1400	24	8	2020	this study	C. Rösti
E19A06	GBIFCH00194303	OR733921	Perlodidae	Isoperla lugens		93	I. lugens	94	110	X		A	M	Switzerland	GR	765347	210418	2.76535e+06	1.21042e+06	47.0242	9.6139	1902	5	8	2018	this study	C. Rösti
E19H05	GBIFCH00194302	OR733969	Perlodidae	Isoperla lugens		93	I. lugens	94	110	X		A	M	Switzerland	GR	765347	210418	2.76535e+06	1.21042e+06	47.0242	9.6139	1902	15	8	2020	this study	C. Rösti
PLEAA193-20	GBIFCH00279957		Perlodidae	Isoperla carbonaria	Isoperla carbonaria	94	I. carbonaria	95	111			L		Switzerland	TI	704465	128910	2.70447e+06	1.12891e+06	46.3035	8.79462	755	26	6	2006	Gattolliat et al. (2016)	H. Vicentini
PLEAA215-20	GBIFCH00280002		Perlodidae	Isoperla carbonaria	Isoperla carbonaria	94	I. carbonaria	95	111			L		Switzerland	TI	707125	124440	2.70713e+06	1.12444e+06	46.2628	8.82812	585	13	4	2006	Gattolliat et al. (2016)	H. Vicentini
PLEAA335-20	GBIFCH00280237		Perlodidae	Isoperla carbonaria	Isoperla carbonaria	94	I. carbonaria	95	111			L		Switzerland	TI	707125	124440	2.70713e+06	1.12444e+06	46.2628	8.82812	585	26	6	2006	Gattolliat et al. (2016)	H. Vicentini
E15A02	GBIFCH00658170	OR733897	Perlodidae	Isoperla obscura		95	I. obscura	96	112			A	M	Switzerland	OW	650923	195303	2.65092e+06	1.1953e+06	46.9069	8.10703	1475	5	7	2019	this study	S. Kohl
E15B02	GBIFCH00658171	OR733898	Perlodidae	Isoperla obscura		95	I. obscura	96	112			A	M	Switzerland	SG	756119	231442	2.75612e+06	1.23144e+06	47.2155	9.49982	437	18	5	2019	this study	S. Kohl
E15H01	GBIFCH00658169	OR733901	Perlodidae	Isoperla obscura		95	I. obscura	96	112			A	F	Switzerland	OW	650923	195303	2.65092e+06	1.1953e+06	46.9069	8.10703	1475	5	7	2019	this study	S. Kohl
PLEAA129-20	GBIFCH00279846		Perlodidae	Isoperla obscura	Isoperla obscura	95	I. obscura	96	112			A	M	Switzerland	GR	728924	123743	2.72892e+06	1.12374e+06	46.2527	9.1106	1050	23	7	2011	Gattolliat et al. (2016)	D. Bolt
C1P10874		OR733740	Perlodidae	Dictyogenus jurassicum		96	Dt. jurassicum	97	113	X		L		Switzerland	JU	571357	238912	2.57136e+06	1.23891e+06	47.3005	7.05991	590	29	5	2010	Reding (2011); sequence published in this study	J.-P. Reding
C1P10997		OR733746	Perlodidae	Dictyogenus jurassicum		96	Dt. jurassicum	97	113	X		L		Switzerland	VD	530500	189500	2.5305e+06	1.1895e+06	46.853	6.52732	1135	29	6	2010	Reding (2011); sequence published in this study	J.-P. Reding
C1P12139		OR733811	Perlodidae	Dictyogenus jurassicum		96	Dt. jurassicum	97	113	X		L		Switzerland	VD	530500	189500	2.5305e+06	1.1895e+06	46.853	6.52732	1130	4	5	2011	Reding (2011); sequence published in this study	J.-P. Reding
C1P6953		OR733850	Perlodidae	Dictyogenus jurassicum		96	Dt. jurassicum	97	113	X		L		France	FR-25					46.7049	6.20913	946	13	6	2007	Reding (2011); sequence published in this study	J.-P. Reding
E01E09	GBIFCH00284213	OR733870	Perlodidae	Dictyogenus jurassicum		96	Dt. jurassicum	97	113	X		L		Switzerland	VD	533318	185735	2.53332e+06	1.18574e+06	46.8194	6.56481	572	9	5	2014	this study	J.-P. Reding
E01E10	GBIFCH00284212	OR733871	Perlodidae	Dictyogenus jurassicum		96	Dt. jurassicum	97	113	X		L		Switzerland	JU	583670	237588	2.58367e+06	1.23759e+06	47.289	7.22276	585	10	3	2015	this study	J.-P. Reding
E23D08	GBIFCH00194426	OR733991	Perlodidae	Dictyogenus fontium		97	Dt. fontium 1	97	114			A	F	Switzerland	VS	651679	111122	2.65168e+06	1.11112e+06	46.1496	8.10752	1400	24	8	2020	this study	C. Rösti
E23E08	GBIFCH00194427	OR733994	Perlodidae	Dictyogenus fontium		97	Dt. fontium 1	97	114			A	F	Switzerland	BE	635489	151815	2.63549e+06	1.15181e+06	46.5167	7.90109	1461	4	8	2018	this study	C. Rösti
PLEAA124-20	GBIFCH00279841		Perlodidae	Dictyogenus fontium	Dictyogenus cf. fontium	97	Dt. fontium 1	97	115			A	F	Italy	PMN					45.5526	7.76421	1417	11	10	2014	Gattolliat et al. (2016)	G. Vinçon
PLEAA128-20	GBIFCH00279845		Perlodidae	Dictyogenus fontium	Dictyogenus cf. fontium	97	Dt. fontium 1	97	115			A	M	Italy	PMN					45.5526	7.76421	1417	11	10	2014	Gattolliat et al. (2016)	G. Vinçon
MZ027499		MZ027499	Perlodidae	Dictyogenus fontium		98	Dt. fontium 2	97	116			L		Switzerland	GR	811548	172016	2.81155e+06	1.17202e+06	46.6658	10.2035	1840	11–15	7	2020	Blattner et al. (2021)	L. Blattner & S. Von Fumetti
MZ027500		MZ027500	Perlodidae	Dictyogenus fontium		98	Dt. fontium 2	97	116			L		Switzerland	GR	811548	172016	2.81155e+06	1.17202e+06	46.6658	10.2035	1840	11–15	7	2020	Blattner et al. (2021)	L. Blattner & S. Von Fumetti
MZ027501		MZ027501	Perlodidae	Dictyogenus fontium		98	Dt. fontium 2	97	117			L		Switzerland	GR	811725	171891	2.81173e+06	1.17189e+06	46.6647	10.2057	1788	11–15	7	2020	Blattner et al. (2021)	L. Blattner & S. Von Fumetti
MZ027502		MZ027502	Perlodidae	Dictyogenus fontium		98	Dt. fontium 2	97	116			L		Switzerland	GR	811725	171891	2.81173e+06	1.17189e+06	46.6647	10.2057	1788	11–15	7	2020	Blattner et al. (2021)	L. Blattner & S. Von Fumetti
MZ027503		MZ027503	Perlodidae	Dictyogenus fontium		98	Dt. fontium 2	97	116			L		Switzerland	GR	811725	171891	2.81173e+06	1.17189e+06	46.6647	10.2057	1788	11–15	7	2020	Blattner et al. (2021)	L. Blattner & S. Von Fumetti
MZ027504		MZ027504	Perlodidae	Dictyogenus fontium		98	Dt. fontium 2	97	116			L		Switzerland	GR	810880	172610	2.81088e+06	1.17261e+06	46.6714	10.195	1974	11–15	7	2020	Blattner et al. (2021)	L. Blattner & S. Von Fumetti
MZ027505		MZ027505	Perlodidae	Dictyogenus fontium		98	Dt. fontium 2	97	116			L		Switzerland	GR	810880	172610	2.81088e+06	1.17261e+06	46.6714	10.195	1974	11–15	7	2020	Blattner et al. (2021)	L. Blattner & S. Von Fumetti
MZ027506		MZ027506	Perlodidae	Dictyogenus fontium		98	Dt. fontium 2	97	116			L		Switzerland	GR	810880	172610	2.81088e+06	1.17261e+06	46.6714	10.195	1974	11–15	7	2020	Blattner et al. (2021)	L. Blattner & S. Von Fumetti
MZ027507		MZ027507	Perlodidae	Dictyogenus fontium		98	Dt. fontium 2	97	116			L		Switzerland	GR	814756	172286	2.81476e+06	1.17229e+06	46.6672	10.2455	2046	11–15	7	2020	Blattner et al. (2021)	L. Blattner & S. Von Fumetti
MZ027508		MZ027508	Perlodidae	Dictyogenus fontium		98	Dt. fontium 2	97	117			L		Switzerland	GR	819686	178619	2.81969e+06	1.17862e+06	46.7225	10.3129	1729	11–15	7	2020	Blattner et al. (2021)	L. Blattner & S. Von Fumetti
MZ027509		MZ027509	Perlodidae	Dictyogenus fontium		98	Dt. fontium 2	97	117			L		Switzerland	GR	823537	174919	2.82354e+06	1.17492e+06	46.688	10.3614	2048	11–15	7	2020	Blattner et al. (2021)	L. Blattner & S. Von Fumetti
MZ027510		MZ027510	Perlodidae	Dictyogenus fontium		98	Dt. fontium 2	97	117			L		Switzerland	GR	823537	174919	2.82354e+06	1.17492e+06	46.688	10.3614	2048	11–15	7	2020	Blattner et al. (2021)	L. Blattner & S. Von Fumetti
MZ027511		MZ027511	Perlodidae	Dictyogenus fontium		98	Dt. fontium 2	97	117			L		Switzerland	GR	806484	187369	2.80648e+06	1.18737e+06	46.8054	10.1442	1998	11–15	7	2020	Blattner et al. (2021)	L. Blattner & S. Von Fumetti
PLEAA277-20	GBIFCH00280133		Perlodidae	Dictyogenus fontium	Dictyogenus fontium	98	Dt. fontium 2	97	116			L		Switzerland	GR	811028	169370	2.81103e+06	1.16937e+06	46.6422	10.1955	2087	6	9	2011	Gattolliat et al. (2016)	V. Lubini
PLEAA288-20	GBIFCH00280144		Perlodidae	Dictyogenus fontium	Dictyogenus fontium	98	Dt. fontium 2	97	116			L		Switzerland	GR	718282	163532	2.71828e+06	1.16353e+06	46.6126	8.98278	2320	4	7	2012	Gattolliat et al. (2016)	V. Lubini
C1P11039		OR733750	Perlodidae	Dictyogenus alpinum		99	Dt. alpinum	98	118			L		Switzerland	FR	581357	157179	2.58136e+06	1.15718e+06	46.5656	7.19548	1110	13	7	2010	Reding (2011); sequence published in this study	A. Reding
C1P12165		OR733816	Perlodidae	Dictyogenus alpinum		99	Dt. alpinum	98	118			A	F	France	FR-38					45.1912	5.96664	1820	16	6	2007	Reding (2011); sequence published in this study	G. Vinçon
E02F09	GBIFCH00280809	OR733881	Perlodidae	Dictyogenus alpinum		99	Dt. alpinum	98	118			L		Switzerland	BE	596243	171270	2.59624e+06	1.17127e+06	46.6926	7.38952	1300	13	4	2017	this study	J.-P. Reding
PLEAA115-20	GBIFCH00279832		Perlodidae	Dictyogenus alpinum	Dictyogenus fontium	99	Dt. alpinum	98	118			L		Switzerland	VD	574200	120800	2.5742e+06	1.1208e+06	46.2381	7.10417	1385	5	7	2008	Gattolliat et al. (2016)	M. Sartori
PLEAA175-20	GBIFCH00279916		Perlodidae	Dictyogenus alpinum	Dictyogenus alpinum	99	Dt. alpinum	98	118			L		Switzerland	VS	632580	142615	2.63258e+06	1.14261e+06	46.4341	7.86253	1770	22	5	2008	Gattolliat et al. (2016)	P. Stucki
PLEAA242-20	GBIFCH00280052		Perlodidae	Dictyogenus alpinum	Dictyogenus alpinum	99	Dt. alpinum	98	118			A	F	Switzerland	BE	602520	156462	2.60252e+06	1.15646e+06	46.5594	7.4715	1271	17	6	2010	Gattolliat et al. (2016)	P. Stucki
PLEAA427-20	GBIFCH00280352		Perlodidae	Dictyogenus alpinum	Dictyogenus alpinum	99	Dt. alpinum	98	118			L		Switzerland	GR	765123	153192	2765124	1153192	46.5097	9.59031	1914	11	5	2011	Gattolliat et al. (2016)	V. Lubini
E01E07	GBIFCH00284223	OR733868	Perlodidae	Besdolus imhoffi		100	Be. imhoffi	99	119	X		A	F	Switzerland	JU	570000	240375	2.57e+06	1.24038e+06	47.3136	7.04187	479	25	5	2013	this study	J.-P. Reding
E01E08	GBIFCH00284234	OR733869	Perlodidae	Besdolus imhoffi		100	Be. imhoffi	99	119	X		A	F	Switzerland	JU	570000	240375	2.57e+06	1.24038e+06	47.3136	7.04187	479	10	5	2014	this study	J.-P. Reding
E20D02	GBIFCH00194366	OR733980	Perlodidae	Besdolus imhoffi		100	Be. imhoffi	99	119	X		A	F	Switzerland	NE	547008	217855	2.54701e+06	1.21786e+06	47.1096	6.74045	656	10	6	2021	this study	J.-P. Reding
C1P10618		OR733732	Perlodidae	Perlodes jurassicus		101	Po. jurassicus	100	120			L		France	FR-25					46.7049	6.20913	946	2	4	2010	Reding (2011); sequence published in this study	J.-P. Reding
C1P10712		OR733734	Perlodidae	Perlodes jurassicus		101	Po. jurassicus	100	120			L		Switzerland	NE	545694	200963	2.54569e+06	1.20096e+06	46.9575	6.72516	730	28	4	2010	Reding (2011); sequence published in this study	J.-P. Reding
C1P10812		OR733739	Perlodidae	Perlodes jurassicus		101	Po. jurassicus	100	120			L		France	FR-39					46.6658	6.07677	876	24	5	2010	Reding (2011); sequence published in this study	J.-P. Reding
C1P10910		OR733742	Perlodidae	Perlodes jurassicus		101	Po. jurassicus	100	120			L		Switzerland	VD	516446	172712	2.51645e+06	1.17271e+06	46.7004	6.34612	760	15	6	2010	Reding (2011); sequence published in this study	J.-P. Reding
C1P10923		OR733743	Perlodidae	Perlodes jurassicus		101	Po. jurassicus	100	120			L		Switzerland	BE	595406	232470	2.59541e+06	1.23247e+06	47.2431	7.37795	730	16	6	2010	Reding (2011); sequence published in this study	J.-P. Reding
C1P10998		OR733747	Perlodidae	Perlodes jurassicus		101	Po. jurassicus	100	121			L		Switzerland	VD	530500	189500	2.5305e+06	1.1895e+06	46.853	6.52732	1130	29	6	2010	Reding (2011); sequence published in this study	J.-P. Reding
C1P11052		OR733754	Perlodidae	Perlodes jurassicus		101	Po. jurassicus	100	120			L		France	FR-25					47.2117	6.55076	600	21	7	2010	Reding (2011); sequence published in this study	A. Reding
C1P11311		OR733777	Perlodidae	Perlodes jurassicus		101	Po. jurassicus	100	120			L		Switzerland	VD	514398	166969	2.5144e+06	1.16697e+06	46.6485	6.32041	1013	20	7	2010	Reding (2011); sequence published in this study	A. Reding
C1P11584		OR733787	Perlodidae	Perlodes jurassicus		101	Po. jurassicus	100	120			L		Switzerland	SO	601610	234296	2.60161e+06	1.2343e+06	47.2596	7.4599	770	20	9	2010	Reding (2011); sequence published in this study	J.-P. Reding
C1P11605		OR733791	Perlodidae	Perlodes jurassicus		101	Po. jurassicus	100	120			L		Switzerland	JU	571324	238981	2.57132e+06	1.23898e+06	47.3011	7.05946	570	20	9	2010	Reding (2011); sequence published in this study	J.-P. Reding
C1P5881		OR733840	Perlodidae	Perlodes jurassicus		101	Po. jurassicus	100	120			A	F	Switzerland	NE	532250	195900	2.53225e+06	1.1959e+06	46.9107	6.54931	796	6	7	2004	Reding (2011); sequence published in this study	J.-P. Reding
C1P6418		OR733845	Perlodidae	Perlodes jurassicus		101	Po. jurassicus	100	120			A	F	Switzerland	BE	569575	224225	2.56958e+06	1.22423e+06	47.1683	7.03734	733	15	6	2006	Reding (2011); sequence published in this study	L. Juillerat
C1P9279		OR733854	Perlodidae	Perlodes jurassicus		101	Po. jurassicus	100	120			L		Switzerland	VD	528578	182835	2.52858e+06	1.18284e+06	46.7928	6.50316	940	7	10	2009	Reding (2011); sequence published in this study	J.-P. Reding
C1P9340		OR733856	Perlodidae	Perlodes jurassicus		101	Po. jurassicus	100	120			L		Switzerland	NE	548950	211750	2.54895e+06	1.21175e+06	47.0548	6.76672	951	29	10	2009	Reding (2011); sequence published in this study	J.-P. Reding
PLEAA166-20	GBIFCH00279906		Perlodidae	Perlodes jurassicus	Perlodes jurassicus	101	Po. jurassicus	100	121			L		Switzerland	JU	583640	237660	2.58364e+06	1.23766e+06	47.2896	7.22236	580	26	5	2006	Gattolliat et al. (2016)	P. Stucki
PLEAA303-20	GBIFCH00280182		Perlodidae	Perlodes jurassicus	Perlodes jurassicus	101	Po. jurassicus	100	121			L		Switzerland	SO	614528	244065	2.61453e+06	1.24407e+06	47.3473	7.6309	700	15	6	2006	Gattolliat et al. (2016)	P. Stucki
PLEAA314-20	GBIFCH00280193		Perlodidae	Perlodes jurassicus	Perlodes jurassicus	101	Po. jurassicus	100	121			L		Switzerland	VD	520900	163600	2.5209e+06	1.1636e+06	46.619	6.40592	680	9	8	2011	Gattolliat et al. (2016)	P. Mulattieri
C1P11133		OR733765	Perlodidae	Perlodes intricatus		102	Po. intricatus	100	123			L		Switzerland	VD	576198	128645	2.5762e+06	1.12865e+06	46.3088	7.12967	1569	2	8	2010	Reding (2011); sequence published in this study	A. Reding
C1P11222		OR733770	Perlodidae	Perlodes intricatus		102	Po. intricatus	100	123			L		Switzerland	FR	582400	155590	2.5824e+06	1.15559e+06	46.5514	7.20915	1520	10	8	2010	Reding (2011); sequence published in this study	A. Reding
C1P11868		OR733801	Perlodidae	Perlodes intricatus		102	Po. intricatus	100	123			L		Switzerland	VS	640144	101401	2.64014e+06	1.1014e+06	46.0629	7.9574	1871	27	12	2010	Reding (2011); sequence published in this study	J.-P. Reding
C1P11974		OR733805	Perlodidae	Perlodes intricatus		102	Po. intricatus	100	123			L		Switzerland	VS	603857	99035	2.60386e+06	1.09903e+06	46.0428	7.48846	1823	3	3	2011	Reding (2011); sequence published in this study	J.-P. Reding
PLEAA018-20	GBIFCH00277562		Perlodidae	Perlodes intricatus	Perlodes intricatus	102	Po. intricatus	100	122			A	M	Switzerland	TI	683195	143823	2.6832e+06	1.14382e+06	46.4406	8.52124	1940	5	7	2008	Gattolliat et al. (2016)	V. Lubini
PLEAA020-20	GBIFCH00277572		Perlodidae	Perlodes intricatus	Perlodes intricatus	102	Po. intricatus	100	122			L		Switzerland	GR	791193	181468	2.79119e+06	1.18147e+06	46.7569	9.94156	2280	9	7	2010	Gattolliat et al. (2016)	V. Lubini
PLEAA027-20	GBIFCH00277687		Perlodidae	Perlodes intricatus	Perlodes intricatus	102	Po. intricatus	100	122			A	F	Switzerland	VS	632580	142615	2.63258e+06	1.14261e+06	46.4341	7.86253	1770	29	6	2007	Gattolliat et al. (2016)	P. Stucki
PLEAA058-20	GBIFCH00279548		Perlodidae	Perlodes intricatus	Perlodes intricatus	102	Po. intricatus	100	122			L		Switzerland	GR	806256	187652	2.80626e+06	1.18765e+06	46.8081	10.1414	2010	27	2	2012	Gattolliat et al. (2016)	V. Lubini
E01F04	GBIFCH00284207	OR733877	Perlodidae	Perlodes microcephalus		103	Po. microcephalus	101	124			L		France	FR-74					46.1706	6.24631	405	25	2	2017	this study	J.-P. Reding
PLEAA038-20	GBIFCH00278510		Perlodidae	Perlodes microcephalus	Perlodes microcephalus	103	Po. microcephalus	101	124			A	F	Switzerland	ZH	711660	236460	2.71166e+06	1.23646e+06	47.2696	8.91426	610	12	4	2007	Gattolliat et al. (2016)	D. Bolt
PLEAA060-20	GBIFCH00279669		Perlodidae	Perlodes microcephalus	Perlodes microcephalus	103	Po. microcephalus	101	124			L		Switzerland	SG	742613	253449	2.74261e+06	1.25345e+06	47.4164	9.32858	583	15	3	2012	Gattolliat et al. (2016)	V. Lubini
E19C06	GBIFCH00194305	OR733934	Perlodidae	Perlodes dispar		104	Po. dispar	102	125	X		A	M	Switzerland	ZH	687083	273410	2.68708e+06	1.27341e+06	47.6056	8.59673	347	24	8	2018	this study	C. Rösti
C1P11033		OR733749	Chloroperlidae	Chloroperla susemicheli		105	Ch. susemicheli	103	126			A	F	Switzerland	FR	581730	160430	2.58173e+06	1.16043e+06	46.5949	7.20022	905	13	7	2010	Reding (2011); sequence published in this study	A. Reding
C1P11043		OR733751	Chloroperlidae	Chloroperla susemicheli		105	Ch. susemicheli	103	126			A	?	France	FR-39					46.6658	6.07677	876	20	7	2010	Reding (2011); sequence published in this study	A. Reding
C1P11129		OR733764	Chloroperlidae	Chloroperla susemicheli		105	Ch. susemicheli	103	126			A	F	Switzerland	VD	574934	129000	2.57493e+06	1.129e+06	46.3119	7.11324	1486	2	8	2010	Reding (2011); sequence published in this study	A. Reding
C1P11740		OR733793	Chloroperlidae	Chloroperla susemicheli		105	Ch. susemicheli	103	126			A	F	Switzerland	VD	561751	149028	2.56175e+06	1.14903e+06	46.4915	6.94045	1200	30	9	2010	Reding (2011); sequence published in this study	A. Reding
C1P11896		OR733804	Chloroperlidae	Chloroperla susemicheli		105	Ch. susemicheli	103	126			L		Switzerland	FR	581730	160430	2.58173e+06	1.16043e+06	46.5949	7.20022	905	13	7	2010	Reding (2011); sequence published in this study	A. Reding
C1P12152		OR733814	Chloroperlidae	Chloroperla susemicheli		105	Ch. susemicheli	103	126			L		Switzerland	VD	530500	189500	2.5305e+06	1.1895e+06	46.853	6.52732	1130	4	5	2011	Reding (2011); sequence published in this study	J.-P. Reding
C1P5138		OR733836	Chloroperlidae	Chloroperla susemicheli		105	Ch. susemicheli	103	126			L		Switzerland	TI	676900	147350	2.6769e+06	1.14735e+06	46.4731	8.43992	1904	18	7	2000	Reding (2011); sequence published in this study	J.-P. Reding
C1P6509		OR733846	Chloroperlidae	Chloroperla susemicheli		105	Ch. susemicheli	103	126			L		Switzerland	VD	530500	189500	2.5305e+06	1.1895e+06	46.853	6.52732	1130	18	7	2006	Reding (2011); sequence published in this study	J.-P. Reding
PLEAA247-20	GBIFCH00280057		Chloroperlidae	Chloroperla susemicheli	Chloroperla susemicheli	105	Ch. susemicheli	103	126			L		Switzerland	GR	732136	163324	2.73214e+06	1.16332e+06	46.6081	9.16352	1517	18	6	2009	Gattolliat et al. (2016)	V. Lubini
PLEAA352-20	GBIFCH00280277		Chloroperlidae	Chloroperla susemicheli	Chloroperla susemicheli	105	Ch. susemicheli	103	126			L		Switzerland	VD	573590	119240	2.57359e+06	1.11924e+06	46.2241	7.09635	1550	6	7	2008	Gattolliat et al. (2016)	S. Knispel
PLEAA392-20	GBIFCH00280317		Chloroperlidae	Chloroperla susemicheli	Chloroperla susemicheli	105	Ch. susemicheli	103	126			A	F	Switzerland	GR	766490	154440	2.76649e+06	1.15444e+06	46.5205	9.60856	1680	21	8	2010	Gattolliat et al. (2016)	V. Lubini
PLEAA116-20	GBIFCH00279833		Chloroperlidae	Chloroperla tripunctata	Chloroperla tripunctata	106	Ch. tripunctata	104	127			A	F	Switzerland	SG	734692	230440	2.73469e+06	1.23044e+06	47.2112	9.21674	800	19	6	2013	Gattolliat et al. (2016)	V. Lubini
PLEAA336-20	GBIFCH00280238		Chloroperlidae	Chloroperla tripunctata	Chloroperla tripunctata	106	Ch. tripunctata	104	127			A	F	Switzerland	ZH	702524	245014	2.70252e+06	1.24501e+06	47.348	8.7955	537	26	5	2008	Gattolliat et al. (2016)	V. Lubini
C1P10715		OR733735	Chloroperlidae	Siphonoperla torrentium		107	S. torrentium	105	128			L		Switzerland	NE	548750	200750	2.54875e+06	1.20075e+06	46.9558	6.76533	630	28	4	2010	Reding (2011); sequence published in this study	J.-P. Reding
C1P10927		OR733744	Chloroperlidae	Siphonoperla torrentium		107	S. torrentium	105	128			L		Switzerland	BE	596842	232678	2.59684e+06	1.23268e+06	47.245	7.39692	790	16	6	2010	Reding (2011); sequence published in this study	J.-P. Reding
PLEAA100-20	GBIFCH00279817		Chloroperlidae	Siphonoperla torrentium	Siphonoperla torrentium	107	S. torrentium	105	128			L		Switzerland	SG	728600	247950	2.7286e+06	1.24795e+06	47.3698	9.14135	640	12	5	2009	Gattolliat et al. (2016)	V. Lubini
PLEAA292-20	GBIFCH00280148		Chloroperlidae	Siphonoperla torrentium	Siphonoperla torrentium	107	S. torrentium	105	128			A	M	Switzerland	VD	521375	172182	2.52137e+06	1.17218e+06	46.6962	6.41065	900	27	6	2010	Gattolliat et al. (2016)	P. Stucki
PLEAA310-20	GBIFCH00280189		Chloroperlidae	Siphonoperla torrentium	Siphonoperla torrentium	107	S. torrentium	105	128			L		Switzerland	LU	635879	214737	2.63588e+06	1.21474e+06	47.0827	7.91111	712	8	5	2012	Gattolliat et al. (2016)	V. Lubini
E19G03	GBIFCH00194285	OR733962	Chloroperlidae	Siphonoperla italica		108	S. italica	106	129	X		A	M	Switzerland	TI	724940	109073	2.72494e+06	1.10907e+06	46.1216	9.05502	1450	8	6	2019	this study	C. Rösti
E19H03	GBIFCH00194286	OR733967	Chloroperlidae	Siphonoperla italica		108	S. italica	106	129	X		A	F	Switzerland	TI	720153	89225.5	2.72015e+06	1.08922e+06	45.9439	8.98803	516	8	5	2020	this study	C. Rösti
PLEAA103-20	GBIFCH00279820		Chloroperlidae	Siphonoperla montana	Siphonoperla montana	109	S. montana	107	130			A	F	Switzerland	VS	632580	142615	2.63258e+06	1.14261e+06	46.4341	7.86253	1770	29	6	2007	Gattolliat et al. (2016)	P. Stucki
PLEAA269-20	GBIFCH00280102		Chloroperlidae	Siphonoperla montana	Siphonoperla montana	109	S. montana	107	130			L		Switzerland	GR	765123	153192	2765124	1153192	46.5097	9.59031	1914	11	5	2011	Gattolliat et al. (2016)	V. Lubini
PLEAA434-20	GBIFCH00280359		Chloroperlidae	Siphonoperla montana	Siphonoperla montana	109	S. montana	107	130			A	M	Switzerland	BE	669300	180500	2.6693e+06	1.1805e+06	46.7721	8.34597	1845	7	7	2009	Gattolliat et al. (2016)	S. Knispel
C1P5974		OR733842	Perlidae	Perla marginata		110	Pa. marginata	108	131			A	F	Switzerland	NE	548750	200750	2.54875e+06	1.20075e+06	46.9558	6.76533	630	17	5	2000	Reding (2011); sequence published in this study	J.-P. Reding
PLEAA009-20	GBIFCH00277504		Perlidae	Perla marginata	Dinocras megacephala	110	Pa. marginata	108	131			A	M	Switzerland	SG	730897	240338	2.7309e+06	1.24034e+06	47.3009	9.16953	860	21	5	2009	Gattolliat et al. (2016)	V. Lubini
PLEAA047-20	GBIFCH00278579		Perlidae	Perla marginata	Perla marginata	110	Pa. marginata	108	131			L		Switzerland	AG	672210	248670	2.67221e+06	1.24867e+06	47.3849	8.39495	425	16	7	2008	Gattolliat et al. (2016)	V. Lubini
PLEAA051-20	GBIFCH00279244		Perlidae	Perla marginata	Perla cf. marginata	110	Pa. marginata	108	131			L		Switzerland	AG	637194	238503	2.63719e+06	1.2385e+06	47.2964	7.93038	420	27	4	2012	Gattolliat et al. (2016)	S. Knispel
PLEAA062-20	GBIFCH00279737		Perlidae	Perla marginata	Perla marginata	110	Pa. marginata	108	131			A	F	Switzerland	SH	677000	289600	2.677e+06	1.2896e+06	47.7524	8.46547	450	24	5	2010	Gattolliat et al. (2016)	V. Lubini
E19G05	GBIFCH00194301	OR733964	Perlidae	Perla abdominalis		111	Pa. abdominalis	109	132	X		A	M	Switzerland	BS	612341	269341	2.61234e+06	1.26934e+06	47.5747	7.60265	253	21	4	2018	this study	C. Rösti
E23F07	GBIFCH00194420	OR733996	Perlidae	Perla abdominalis		111	Pa. abdominalis	109	132	X		A	F	Switzerland	BS	612341	269341	2.61234e+06	1.26934e+06	47.5747	7.60265	253	21	4	2018	this study	C. Rösti
C1P11127		OR733763	Perlidae	Perla grandis		112	Pa. grandis	110	133			A	F	Switzerland	VD	576627	128529	2.57663e+06	1.12853e+06	46.3078	7.13524	1622	2	8	2010	Reding (2011); sequence published in this study	A. Reding
C1P6355		OR733844	Perlidae	Perla grandis		112	Pa. grandis	110	133			L		Switzerland	BE	588900	180350	2.5889e+06	1.18035e+06	46.7742	7.2933	728	10	6	2006	Reding (2011); sequence published in this study	J.-P. Reding
PLEAA015-20	GBIFCH00277541		Perlidae	Perla grandis	Perla grandis	112	Pa. grandis	110	133			L		Switzerland	UR	692782	180143	2.69278e+06	1.18014e+06	46.766	8.65329	809	19	8	2010	Gattolliat et al. (2016)	V. Lubini
PLEAA291-20	GBIFCH00280147		Perlidae	Perla grandis	Perla grandis	112	Pa. grandis	110	134			L		Switzerland	BE	665065	177085	2.66507e+06	1.17708e+06	46.7418	8.29004	1230	7	7	2009	Gattolliat et al. (2016)	P. Stucki
PLEAA393-20	GBIFCH00280318		Perlidae	Perla grandis	Perla grandis	112	Pa. grandis	110	133			L		Switzerland	GR	734270	128415	2.73427e+06	1.12841e+06	46.2937	9.18125	395	28	6	2006	Gattolliat et al. (2016)	H. Vicentini
C1P10718		OR733738	Perlidae	Dinocras cephalotes		113	Dn. cephalotes	111	135			L		Switzerland	NE	548750	200750	2.54875e+06	1.20075e+06	46.9558	6.76533	630	28	4	2010	Reding (2011); sequence published in this study	J.-P. Reding
C1P10894		OR733741	Perlidae	Dinocras cephalotes		113	Dn. cephalotes	111	135			L		Switzerland	NE	530125	191625	2.53012e+06	1.19163e+06	46.8721	6.52207	800	7	6	2010	Reding (2011); sequence published in this study	J.-P. Reding
PLEAA249-20	GBIFCH00280059		Perlidae	Dinocras cephalotes	Dinocras cephalotes	113	Dn. cephalotes	111	135			L		Switzerland	SG	730577	234583	2.73058e+06	1.23458e+06	47.2492	9.16364	680	22	8	2011	Gattolliat et al. (2016)	V. Lubini
PLEAA251-20	GBIFCH00280084		Perlidae	Dinocras cephalotes	Dinocras cephalotes	113	Dn. cephalotes	111	135			A	M	Switzerland	ZH	687937	272115	2.68794e+06	1.27211e+06	47.5938	8.60783	350	25	5	2009	Gattolliat et al. (2016)	V. Lubini
E02F12	GBIFCH00280858	OR733882	Perlidae	Dinocras megacephala		114	Dn. megacephala	111	136			A	M	Switzerland	NE	548750	200750	2.54875e+06	1.20075e+06	46.9558	6.76533	630	9	5	2017	this study	J.-P. Reding
E20A01	GBIFCH00194355	OR733975	Perlidae	Dinocras megacephala		114	Dn. megacephala	111	136			A	F	Switzerland	NE	548751	200750	2.54875e+06	1.20075e+06	46.9559	6.76535	630	4	5	2021	this study	J.-P. Reding
PLEAA006-20	GBIFCH00277473		Perlidae	Dinocras megacephala	Dinocras megacephala	114	Dn. megacephala	111	136			L		Switzerland	SG	730577	234583	2.73058e+06	1.23458e+06	47.2492	9.16364	680	1	3	2013	Gattolliat et al. (2016)	V. Lubini
PLEAA151-20	GBIFCH00279868		Perlidae	Dinocras megacephala	Dinocras megacephala	114	Dn. megacephala	111	136			L		Switzerland	SG	730577	234583	2.73058e+06	1.23458e+06	47.2492	9.16364	680	22	8	2011	Gattolliat et al. (2016)	V. Lubini
E19H07	GBIFCH00194318	OR733971	Perlidae	Dinocras ferreri		115	Dn. ferreri	112	137			A	M	Switzerland	TI	715862	84987.2	2.71586e+06	1.08499e+06	45.9066	8.93168	627	29	6	2019	this study	C. Rösti
PLEAA194-20	GBIFCH00279958		Perlidae	Dinocras ferreri	Dinocras ferreri	115	Dn. ferreri	112	137			L		Switzerland	TI	719495	93175	2.7195e+06	1.09317e+06	45.9796	8.98055	440	30	5	2007	Gattolliat et al. (2016)	V. Lubini

## Sheet: Table S2 caption
Specimen Information: For each entry, we provide the following details: sequence identifier (sequence ID), GBIF identifier (GBIF ID), GenBank accession number (GenBank ID), family, morphological identification per our study (Morphological ID 2023) and Gattolliat et al.'s [24] identification (Morphological ID 2016), CO1 cluster number determined by a priori morphological knowledge (CO1 cluster nb)…
The information provided by Gattolliat et al. (2016) has been carefully reviewed and updated as needed. Therefore, please consult the current table rather than referring to the 2016 publication for any research inquiries!

## Sheet: References
Blattner L, Ebner JN, Zopfi J, von Fumetti S. Targeted non-invasive bioindicator species detection in eDNA water samples to assess and monitor the integrity of vulnerable alpine freshwater environments. Ecol Indic. 2021:129:107916.
Gattolliat J-L, Vinçon G, Wyler S, Pawlowski J, Sartori M. Toward a comprehensive COI DNA barcode library for Swiss Stoneflies (Insecta: Plecoptera) with special emphasis on the genus Leuctra. Zoosymposia. 2016:11:135–155.
Reding A. Organisation de la diversité spécifique et génétique au sein de deux ordres d’insectes aquatiques en Suisse occidentale. Master thesis dissertation. Neuchâtel (Switzerland): Université de Neuchâtel; 2011.
Reding JPG, Launay B, Ruffoni A, Vinçon G, Boumans L. A new species of Zwicknia Murányi (Plecoptera, Capniidae) from the French and Swiss Jura Mountains, the French Massif Central, and the French Middle Rhône Region. Zootaxa. 2016:4121:133–146.
Vinçon G, Boumans L, Gattolliat JL. Reinstatement of Leuctra biellensis Festa, 1942 (Plecoptera, Leuctridae). Alp Entomol. 2018:2:35–43.
